# Supplementary material for: Genomic Characteristics of Elite Maize Inbred Line 18-599 and Its Transcriptional Response to Drought and Low-Temperature Stresses
Source: Plants (Basel). 2022 Nov 25;11(23):3242. doi: 10.3390/plants11233242 (PMC9739999; doi:10.3390/plants11233242)
Supplement: Supplementary file 1 [file plants-11-03242-s001.zip]

Archive with 4 entries (4 files):
- plants-2001102 supplementary/Table S1.pdf
- plants-2001102 supplementary/Table S2.xlsx
- plants-2001102 supplementary/Table S3.xlsx
- plants-2001102 supplementary/Table S4.pdf
