# Supplementary material for: Genomic Characteristics of Elite Maize Inbred Line 18-599 and Its Transcriptional Response to Drought and Low-Temperature Stresses
Source: Plants (Basel). 2022 Nov 25;11(23):3242. doi: 10.3390/plants11233242 (PMC9739999; doi:10.3390/plants11233242)
Supplement: Supplementary file 1 [file plants-11-03242-s001.zip › plants-2001102 supplementary/Table S2.xlsx]

## Sheet: Sheet1
Table S2 Defferetially expressiong genes in response to drought stress
Gene stable ID	Gene description
TRINITY_DN100014_c0_g1	Unknown
TRINITY_DN100016_c0_g1	PAP2 superfamily C-terminal
TRINITY_DN100042_c0_g1	Unknown
TRINITY_DN100051_c0_g1	Ethylene-responsive nuclear protein
TRINITY_DN100067_c0_g1	Unknown
TRINITY_DN100083_c0_g1	Unknown
TRINITY_DN100103_c0_g1	Unknown
TRINITY_DN10011_c0_g1	Unknown
TRINITY_DN100276_c0_g1	Unknown
TRINITY_DN100281_c0_g1	Unknown
TRINITY_DN100287_c0_g1	Unknown
TRINITY_DN100313_c0_g1	Unknown
TRINITY_DN100328_c0_g1	Unknown
TRINITY_DN100451_c0_g1	Unknown
TRINITY_DN100462_c0_g1	Unknown
TRINITY_DN100476_c0_g1	Unknown
TRINITY_DN10051_c0_g1	Pyridoxal-dependent decarboxylase conserved domain
TRINITY_DN100549_c0_g1	Unknown
TRINITY_DN100566_c0_g1	Unknown
TRINITY_DN10058_c0_g1	Belongs to the small heat shock protein (HSP20) family
TRINITY_DN100601_c0_g1	Unknown
TRINITY_DN100629_c0_g1	PA domain
TRINITY_DN10063_c0_g1
TRINITY_DN10070_c0_g2	Unknown
TRINITY_DN10070_c1_g1	Unknown
TRINITY_DN100717_c0_g1	ABC transporter
TRINITY_DN100720_c0_g1	Unknown
TRINITY_DN100738_c0_g1	Unknown
TRINITY_DN100771_c0_g1	Caleosin related protein
TRINITY_DN1008_c0_g1	Unknown
TRINITY_DN1008_c0_g2	Unknown
TRINITY_DN100844_c0_g1	Wall-associated receptor kinase galacturonan-binding
TRINITY_DN100929_c0_g1	Transferase family
TRINITY_DN100972_c0_g1	MADS
TRINITY_DN100998_c0_g1	Unknown
TRINITY_DN1010_c0_g1	Ferric reductase NAD binding domain
TRINITY_DN10101_c0_g1	Belongs to the plant LTP family
TRINITY_DN101022_c0_g1	Unknown
TRINITY_DN101039_c0_g1	Unknown
TRINITY_DN10107_c0_g1	Sodium/hydrogen exchanger family
TRINITY_DN101088_c0_g1	NADH dehydrogenase (ubiquinone) activity
TRINITY_DN101221_c0_g1	Unknown
TRINITY_DN101223_c0_g1	Unknown
TRINITY_DN101230_c0_g1	Unknown
TRINITY_DN101272_c0_g1	Reverse transcriptase (RNA-dependent DNA polymerase)
TRINITY_DN10131_c0_g1	Protein of unknown function (DUF1645)
TRINITY_DN101331_c0_g1	Unknown
TRINITY_DN101429_c0_g1	Targeting protein for Xklp2 (TPX2)
TRINITY_DN101445_c0_g1	Leucine Rich Repeat
TRINITY_DN101486_c0_g1	Unknown
TRINITY_DN101558_c0_g1	S1/P1 Nuclease
TRINITY_DN101573_c0_g1	Unknown
TRINITY_DN101596_c0_g1
TRINITY_DN101601_c0_g1	Unknown
TRINITY_DN101603_c0_g1	Unknown
TRINITY_DN101613_c0_g1	Protein phosphatase 2C
TRINITY_DN1018_c0_g1	Unknown
TRINITY_DN101832_c0_g1	Vacuolar protein sorting-associated protein 62
TRINITY_DN101847_c0_g1	Unknown
TRINITY_DN101854_c0_g1	Unknown
TRINITY_DN101863_c0_g1	Belongs to the formin-like family
TRINITY_DN101876_c0_g1	1,3-beta-glucan synthase component
TRINITY_DN101895_c0_g1	Protein kinase domain
TRINITY_DN101923_c0_g1	Unknown
TRINITY_DN10194_c0_g1
TRINITY_DN101958_c0_g1	Belongs to the glycosyltransferase 2 family
TRINITY_DN101974_c0_g1	Unknown
TRINITY_DN102020_c0_g1	Unknown
TRINITY_DN102023_c0_g1	Unknown
TRINITY_DN102029_c0_g1	Unknown
TRINITY_DN102253_c0_g1	Unknown
TRINITY_DN102278_c0_g1	Protein of unknown function (DUF668)
TRINITY_DN102300_c0_g1	Leucine-rich repeats, typical (most populated) subfamily
TRINITY_DN102330_c0_g1	Unknown
TRINITY_DN10239_c0_g1	Domain of unknown function (DUF3474)
TRINITY_DN102424_c0_g1	DNA-dependent RNA polymerase catalyzes the transcription of DNA into RNA using the four ribonucleoside triphosphates as substrates
TRINITY_DN102440_c0_g1	Unknown
TRINITY_DN102512_c0_g1	Belongs to the GMC oxidoreductase family
TRINITY_DN102627_c0_g1	Unknown
TRINITY_DN102653_c0_g1	Unknown
TRINITY_DN102682_c0_g1	Unknown
TRINITY_DN1027_c0_g1	Unknown
TRINITY_DN10275_c0_g1	Pentatricopeptide repeat domain
TRINITY_DN102754_c0_g1	Unknown
TRINITY_DN10278_c0_g1	60S ribosomal protein
TRINITY_DN10279_c0_g1	beta-acetyl hexosaminidase like
TRINITY_DN102796_c0_g1	Unknown
TRINITY_DN102840_c0_g1	Unknown
TRINITY_DN1029_c0_g1	Lethal giant larvae(Lgl) like, C-terminal
TRINITY_DN102902_c0_g1	Unknown
TRINITY_DN102957_c0_g1	K02A2.6-like
TRINITY_DN102997_c0_g1	Unknown
TRINITY_DN103109_c0_g1	Unknown
TRINITY_DN10322_c0_g1	Beta-amylase
TRINITY_DN103277_c0_g1	Unknown
TRINITY_DN10328_c0_g1	Belongs to the glycosyl hydrolase 17 family
TRINITY_DN10334_c0_g1	ABC transporter C family member
TRINITY_DN103403_c0_g1	Unknown
TRINITY_DN10341_c0_g1	Unknown
TRINITY_DN1035_c0_g1	Unknown
TRINITY_DN103536_c0_g1	Unknown
TRINITY_DN10354_c0_g1	mitochondrial electron transport, NADH to ubiquinone
TRINITY_DN10358_c0_g1	Belongs to the sterol desaturase family
TRINITY_DN103596_c0_g1	Unknown
TRINITY_DN10362_c0_g1	FMN-dependent dehydrogenase
TRINITY_DN103620_c0_g1	Unknown
TRINITY_DN103669_c0_g1	Unknown
TRINITY_DN10373_c0_g1	Unknown
TRINITY_DN103756_c0_g1	Alpha/beta hydrolase family
TRINITY_DN103819_c0_g1	Myb-like DNA-binding domain
TRINITY_DN103834_c0_g1	Belongs to the malate synthase family
TRINITY_DN10386_c0_g1	Purple acid phosphatase
TRINITY_DN103974_c0_g1	Unknown
TRINITY_DN104063_c0_g1	Unknown
TRINITY_DN1041_c0_g1	Reversible hydration of carbon dioxide
TRINITY_DN10410_c1_g1	Unknown
TRINITY_DN104168_c0_g1	Unknown
TRINITY_DN10422_c0_g1	Belongs to the glycosyltransferase 2 family
TRINITY_DN104266_c0_g1	Unknown
TRINITY_DN104322_c0_g1	Belongs to the AAA ATPase family
TRINITY_DN104355_c0_g1	Transmembrane amino acid transporter protein
TRINITY_DN104365_c0_g1	Unknown
TRINITY_DN10441_c0_g1	transposition, RNA-mediated
TRINITY_DN104479_c0_g1	Unknown
TRINITY_DN104541_c0_g1	Unknown
TRINITY_DN104568_c0_g1	Unknown
TRINITY_DN104587_c0_g1	Unknown
TRINITY_DN10459_c0_g1	Leucine Rich Repeat
TRINITY_DN104601_c0_g1	Unknown
TRINITY_DN104678_c0_g1	Unknown
TRINITY_DN104709_c0_g1	Unknown
TRINITY_DN10471_c0_g1	Unknown
TRINITY_DN104717_c0_g1	Unknown
TRINITY_DN10474_c0_g1	Unknown
TRINITY_DN10475_c0_g2	Belongs to the iron ascorbate-dependent oxidoreductase family
TRINITY_DN104762_c0_g1	Unknown
TRINITY_DN104780_c0_g1	Unknown
TRINITY_DN10484_c1_g1	Unknown
TRINITY_DN104841_c0_g1	Unknown
TRINITY_DN104882_c0_g1	Unknown
TRINITY_DN104893_c0_g1	Unknown
TRINITY_DN1049_c0_g1	Unknown
TRINITY_DN104935_c0_g1	Leucine Rich Repeat
TRINITY_DN10509_c0_g1	Aux IAA proteins are short-lived transcriptional factors that function as repressors of early auxin response genes at low auxin concentrations
TRINITY_DN105094_c0_g1	Unknown
TRINITY_DN105137_c0_g1	Unknown
TRINITY_DN10519_c0_g1	Belongs to the major facilitator superfamily. Sugar transporter (TC 2.A.1.1) family
TRINITY_DN10524_c0_g2	OPT oligopeptide transporter protein
TRINITY_DN105314_c0_g1	Unknown
TRINITY_DN105363_c0_g1	Unknown
TRINITY_DN105419_c0_g1	Unknown
TRINITY_DN10552_c0_g1	Unknown
TRINITY_DN105530_c0_g1	Unknown
TRINITY_DN105554_c0_g1	Unknown
TRINITY_DN105723_c0_g1	Unknown
TRINITY_DN10645_c0_g1	Protein tyrosine kinase
TRINITY_DN10654_c0_g1	Transferase family
TRINITY_DN10657_c0_g1	Unknown
TRINITY_DN10665_c0_g1	Belongs to the major facilitator superfamily. Sugar transporter (TC 2.A.1.1) family
TRINITY_DN1068_c0_g1	RING-H2 zinc finger domain
TRINITY_DN10707_c0_g1	Belongs to the peptidase A1 family
TRINITY_DN10715_c0_g1	Unknown
TRINITY_DN10717_c0_g1	Domain of unknown function (DUF4220)
TRINITY_DN10743_c0_g1	Unknown
TRINITY_DN10744_c0_g1	Disease resistance protein RPM1
TRINITY_DN10808_c0_g1	Unknown
TRINITY_DN10829_c0_g1	Unknown
TRINITY_DN10848_c0_g1	Unknown
TRINITY_DN109_c0_g1	WRKY transcription factor
TRINITY_DN1091_c0_g1	Serine threonine-protein kinase
TRINITY_DN10992_c0_g1	Phenylalanine ammonia-lyase
TRINITY_DN10994_c0_g1	Unknown
TRINITY_DN11014_c0_g1	Unknown
TRINITY_DN11018_c0_g1	Unknown
TRINITY_DN11023_c0_g1	Unknown
TRINITY_DN11035_c0_g1
TRINITY_DN11076_c0_g1	Unknown
TRINITY_DN1108_c0_g1	Belongs to the formin-like family
TRINITY_DN11112_c0_g1	Unknown
TRINITY_DN11113_c0_g1	GRAS domain family
TRINITY_DN11114_c0_g1	Unknown
TRINITY_DN11137_c0_g1	Unknown
TRINITY_DN11140_c0_g1	Small ubiquitin-related modifier
TRINITY_DN11144_c0_g1	Converts alpha-aldose to the beta-anomer
TRINITY_DN1115_c0_g1	Protein of unknown function (DUF1005)
TRINITY_DN11173_c0_g1	Unknown
TRINITY_DN11199_c0_g1	Unknown
TRINITY_DN1124_c0_g1	Heavy-metal-associated domain
TRINITY_DN11284_c0_g1	Unknown
TRINITY_DN11328_c0_g1	Unknown
TRINITY_DN11368_c0_g1	Unknown
TRINITY_DN11374_c0_g1	Unknown
TRINITY_DN11390_c0_g1	Nuclear pore membrane glycoprotein
TRINITY_DN11398_c0_g1	Domain of unknown function (DUF4220)
TRINITY_DN11411_c0_g1	Glutathione S-transferase, N-terminal domain
TRINITY_DN11419_c0_g1	Unknown
TRINITY_DN11441_c0_g1	Possible plasma membrane-binding motif in junctophilins, PIP-5-kinases and protein kinases.
TRINITY_DN1146_c0_g2	Putative gypsy type transposon
TRINITY_DN11470_c0_g1	Transmembrane amino acid transporter protein
TRINITY_DN11480_c0_g1	Unknown
TRINITY_DN11522_c0_g1	Unknown
TRINITY_DN11526_c0_g1	Unknown
TRINITY_DN11533_c0_g1	Belongs to the major facilitator superfamily. Sugar transporter (TC 2.A.1.1) family
TRINITY_DN11571_c0_g1	Unknown
TRINITY_DN11578_c0_g1	Unknown
TRINITY_DN11583_c0_g1	Unknown
TRINITY_DN11591_c0_g1	Unknown
TRINITY_DN11645_c0_g1	Unknown
TRINITY_DN11692_c0_g1	Photosystem II 10 kDa polypeptide
TRINITY_DN11710_c0_g1	Unknown
TRINITY_DN1173_c0_g1	Belongs to the peroxidase family. Classical plant (class III) peroxidase subfamily
TRINITY_DN11733_c0_g1	Unknown
TRINITY_DN11760_c0_g1	Reversible hydration of carbon dioxide
TRINITY_DN11766_c0_g1	One of the primary rRNA binding proteins, it binds directly to 16S rRNA where it nucleates assembly of the body of the 30S subunit
TRINITY_DN11771_c0_g2	Amidohydrolase family
TRINITY_DN11782_c0_g1	Belongs to the glycosyltransferase 8 family
TRINITY_DN11797_c0_g1	Unknown
TRINITY_DN11826_c0_g1	N-terminal C2 in EEIG1 and EHBP1 proteins
TRINITY_DN11834_c0_g1	PA domain
TRINITY_DN11847_c0_g1	peptide chain release factor subunit
TRINITY_DN11890_c0_g1	Unknown
TRINITY_DN11902_c0_g1	Unknown
TRINITY_DN11906_c0_g1	Protein kinase domain
TRINITY_DN1192_c0_g1	Homeobox associated leucine zipper
TRINITY_DN11934_c0_g1	domain in glucosyltransferases, myotubularins and other putative membrane-associated proteins
TRINITY_DN1194_c0_g1	Belongs to the protein kinase superfamily
TRINITY_DN11940_c0_g1	Unknown
TRINITY_DN11951_c0_g1	transmembrane transporter activity
TRINITY_DN11981_c0_g1	Four repeated domains in the Fasciclin I family of proteins, present in many other contexts.
TRINITY_DN11996_c0_g1	Belongs to the UDP-glycosyltransferase family
TRINITY_DN11996_c1_g1	Belongs to the UDP-glycosyltransferase family
TRINITY_DN11997_c0_g1	Unknown
TRINITY_DN12028_c0_g1	Unknown
TRINITY_DN12039_c0_g1	ABC transporter transmembrane region
TRINITY_DN12055_c0_g1	Unknown
TRINITY_DN12082_c0_g1	VQ motif
TRINITY_DN12095_c0_g1	The H protein shuttles the methylamine group of glycine from the P protein to the T protein
TRINITY_DN12114_c0_g1	Unknown
TRINITY_DN1212_c0_g1	Through the carboxylation of phosphoenolpyruvate (PEP) it forms oxaloacetate, a four-carbon dicarboxylic acid source for the tricarboxylic acid cycle
TRINITY_DN12152_c1_g1	Belongs to the adenylate kinase family
TRINITY_DN12157_c0_g1
TRINITY_DN12176_c0_g2	ABC transporter transmembrane region
TRINITY_DN12196_c0_g1	Fasciclin domain
TRINITY_DN12241_c0_g1	Unknown
TRINITY_DN12244_c0_g1	Unknown
TRINITY_DN12254_c0_g1	Unknown
TRINITY_DN12258_c0_g1	Plant invertase/pectin methylesterase inhibitor
TRINITY_DN1227_c0_g2	Belongs to the glyceraldehyde-3-phosphate dehydrogenase family
TRINITY_DN12270_c0_g1	RING-type E3 ubiquitin transferase
TRINITY_DN12270_c0_g2	RING-type E3 ubiquitin transferase
TRINITY_DN12286_c0_g1	Protein of unknown function (DUF2921)
TRINITY_DN12286_c0_g2	Protein of unknown function (DUF2921)
TRINITY_DN1229_c0_g1	PA domain
TRINITY_DN12355_c0_g1
TRINITY_DN12406_c0_g1	S-adenosylmethionine decarboxylase proenzyme
TRINITY_DN12422_c0_g1	belongs to the protein kinase superfamily
TRINITY_DN12424_c0_g1	Core subunit of the mitochondrial membrane respiratory chain NADH dehydrogenase (Complex I) that is believed to belong to the minimal assembly required for catalysis. Complex I functions in the transfer of electrons from NADH to the respiratory chain. The immediate electron acceptor for the enzyme is believed to be ubiquinone (By similarity)
TRINITY_DN12428_c1_g1	Domain Homologous to E6-AP Carboxyl Terminus with
TRINITY_DN12445_c0_g1	Unknown
TRINITY_DN12484_c0_g1	spliceosomal complex assembly
TRINITY_DN12485_c0_g1	atks,atks1,ga2,ks,ks1
TRINITY_DN12500_c0_g1	Unknown
TRINITY_DN12511_c0_g1	phosphatidylinositol dephosphorylation
TRINITY_DN12532_c0_g1	Unknown
TRINITY_DN12564_c0_g1	RNA dependent RNA polymerase
TRINITY_DN12622_c0_g1	C5HC2 zinc finger
TRINITY_DN12644_c0_g1	Belongs to the glycosyl hydrolase 31 family
TRINITY_DN12678_c0_g1	Unknown
TRINITY_DN12680_c0_g1	Component of the post-replicative DNA mismatch repair system (MMR)
TRINITY_DN12700_c0_g1
TRINITY_DN12706_c0_g1
TRINITY_DN12740_c0_g1	Anthranilate synthase component I, N terminal region
TRINITY_DN12746_c0_g1	Protein kinase domain
TRINITY_DN12751_c0_g1	Unknown
TRINITY_DN1277_c0_g1	Plant calmodulin-binding domain
TRINITY_DN12787_c1_g1	Unknown
TRINITY_DN12788_c0_g1	Filament-like plant protein, long coiled-coil
TRINITY_DN12798_c0_g1	Belongs to the cyclin family
TRINITY_DN12804_c0_g1	Phosphoglycerate mutase family
TRINITY_DN12814_c0_g1
TRINITY_DN12843_c0_g1	phosphatidylinositol dephosphorylation
TRINITY_DN12860_c0_g1	Unknown
TRINITY_DN12878_c0_g1	Unknown
TRINITY_DN129_c0_g1	Belongs to the cytochrome P450 family
TRINITY_DN12911_c0_g1	Unknown
TRINITY_DN12929_c0_g1	Unknown
TRINITY_DN12976_c0_g1	Unknown
TRINITY_DN12995_c0_g1	Unknown
TRINITY_DN13006_c0_g1	zinc finger
TRINITY_DN13012_c0_g1	ATP synthase subunit D
TRINITY_DN1303_c0_g1	Unknown
TRINITY_DN13040_c0_g1	zinc finger
TRINITY_DN13043_c0_g1	Unknown
TRINITY_DN13069_c0_g1	Unknown
TRINITY_DN13071_c0_g1	Unknown
TRINITY_DN13073_c0_g1	Phosphoenolpyruvate carboxykinase
TRINITY_DN13095_c0_g1	Protein kinase domain
TRINITY_DN13123_c0_g1	Unknown
TRINITY_DN13128_c0_g1	Unknown
TRINITY_DN13140_c0_g1	Unknown
TRINITY_DN13166_c0_g1	Belongs to the major facilitator superfamily. Sugar transporter (TC 2.A.1.1) family
TRINITY_DN13167_c0_g1	Unknown
TRINITY_DN13172_c0_g1	Leucine rich repeat N-terminal domain
TRINITY_DN13188_c0_g1	Lysosomal Pro-X carboxypeptidase
TRINITY_DN13194_c0_g1	Purple acid phosphatase
TRINITY_DN132_c0_g1
TRINITY_DN13210_c0_g1	Unknown
TRINITY_DN13243_c0_g1
TRINITY_DN1325_c0_g1	Unknown
TRINITY_DN13256_c0_g1	Unknown
TRINITY_DN13284_c1_g1	Homeobox associated leucine zipper
TRINITY_DN13291_c0_g1
TRINITY_DN1331_c0_g1	3-ketoacyl-CoA synthase
TRINITY_DN13322_c0_g1	Belongs to the malate synthase family
TRINITY_DN13322_c1_g1	Belongs to the malate synthase family
TRINITY_DN13329_c0_g1	Unknown
TRINITY_DN13341_c0_g1	Belongs to the glycosyltransferase 2 family. Plant cellulose synthase subfamily
TRINITY_DN13343_c0_g1	Unknown
TRINITY_DN13346_c0_g1	helix loop helix domain
TRINITY_DN13347_c1_g1	Unknown
TRINITY_DN13364_c0_g1	Unknown
TRINITY_DN13369_c0_g1	A Receptor for Ubiquitination Targets
TRINITY_DN13371_c0_g1	Unknown
TRINITY_DN13415_c0_g1	Unknown
TRINITY_DN13418_c0_g1	Transferase family
TRINITY_DN13433_c0_g1	Unknown
TRINITY_DN13443_c0_g1	Unknown
TRINITY_DN13451_c0_g1	Domain of unknown function DUF21
TRINITY_DN13455_c0_g1	Chloride channel protein
TRINITY_DN13468_c0_g1	Unknown
TRINITY_DN13470_c0_g1	Unknown
TRINITY_DN13475_c0_g1	Unknown
TRINITY_DN13481_c0_g1	Unknown
TRINITY_DN13490_c0_g1	Unknown
TRINITY_DN13496_c0_g1	Unknown
TRINITY_DN13505_c0_g1	Unknown
TRINITY_DN13510_c0_g1	Putative serine esterase (DUF676)
TRINITY_DN13541_c0_g1	Unknown
TRINITY_DN13546_c0_g1	Unknown
TRINITY_DN13554_c0_g1
TRINITY_DN13587_c0_g1	mitogen-activated protein kinase
TRINITY_DN13604_c0_g1	Transmembrane amino acid transporter protein
TRINITY_DN13614_c0_g1	belongs to the protein kinase superfamily
TRINITY_DN13615_c0_g1	Legume lectin domain
TRINITY_DN13637_c0_g1	helix loop helix domain
TRINITY_DN13658_c0_g1	Probably involved in membrane trafficking
TRINITY_DN13689_c0_g1	Belongs to the sterol desaturase family
TRINITY_DN13690_c0_g1	Unknown
TRINITY_DN1370_c0_g1	Protein of unknown function (DUF1677)
TRINITY_DN13731_c0_g1	WD domain, G-beta repeat
TRINITY_DN1376_c0_g1	Belongs to the glycosyltransferase 8 family
TRINITY_DN13787_c0_g1
TRINITY_DN13795_c0_g1	Unknown
TRINITY_DN13802_c0_g1	ferric iron binding
TRINITY_DN13820_c0_g1	POT family
TRINITY_DN13830_c0_g1	Unknown
TRINITY_DN13833_c0_g1	Bulb-type mannose-specific lectin
TRINITY_DN13841_c0_g1	Sodium:sulfate symporter transmembrane region
TRINITY_DN13859_c0_g1	Unknown
TRINITY_DN1387_c0_g1	Unknown
TRINITY_DN13876_c0_g1	Belongs to the protein kinase superfamily. Ser Thr protein kinase family
TRINITY_DN13885_c0_g1	Unknown
TRINITY_DN13932_c0_g1	Targeting protein for Xklp2 (TPX2)
TRINITY_DN13932_c0_g2	Targeting protein for Xklp2 (TPX2)
TRINITY_DN1394_c0_g1	Belongs to the UDP-glycosyltransferase family
TRINITY_DN13944_c0_g1	Protein kinase domain
TRINITY_DN13954_c1_g1	Pyruvate phosphate dikinase
TRINITY_DN13959_c0_g2	Catalyzes xyloglucan endohydrolysis (XEH) and or endotransglycosylation (XET). Cleaves and religates xyloglucan polymers, an essential constituent of the primary cell wall, and thereby participates in cell wall construction of growing tissues
TRINITY_DN13960_c0_g1	Unknown
TRINITY_DN13965_c0_g1	deaminase binding
TRINITY_DN13970_c0_g1	expressed protein
TRINITY_DN13980_c0_g1	F-box-like
TRINITY_DN13985_c0_g1	Unknown
TRINITY_DN13992_c0_g1	Belongs to the LDH MDH superfamily
TRINITY_DN14000_c0_g1	Protein tyrosine kinase
TRINITY_DN14004_c0_g1	Belongs to the CAP family
TRINITY_DN14013_c1_g1	Unknown
TRINITY_DN14037_c0_g1	Removal of H(2)O(2), oxidation of toxic reductants, biosynthesis and degradation of lignin, suberization, auxin catabolism, response to environmental stresses such as wounding, pathogen attack and oxidative stress
TRINITY_DN14038_c0_g1	MFS/sugar transport protein
TRINITY_DN14049_c0_g1	Lethal giant larvae(Lgl) like, C-terminal
TRINITY_DN14050_c0_g1	Unknown
TRINITY_DN14058_c0_g1	Chloroplastic group IIA intron splicing facilitator CRS1, chloroplastic
TRINITY_DN14074_c0_g1	Helix-loop-helix DNA-binding domain
TRINITY_DN14085_c0_g1	Unknown
TRINITY_DN14091_c0_g1	glutamine synthetase
TRINITY_DN14115_c0_g1	AP2 domain
TRINITY_DN14121_c0_g1	Plant lipoxygenase may be involved in a number of diverse aspects of plant physiology including growth and development, pest resistance, and senescence or responses to wounding
TRINITY_DN1413_c0_g1	Guanine nucleotide-binding protein alpha-1 subunit
TRINITY_DN14137_c0_g1	ribosomal protein
TRINITY_DN14138_c1_g1	Reverse transcriptase (RNA-dependent DNA polymerase)
TRINITY_DN14150_c0_g1	Unknown
TRINITY_DN1416_c0_g1	Pyridoxal-dependent decarboxylase conserved domain
TRINITY_DN14160_c0_g1	PA domain
TRINITY_DN14166_c0_g1	Hydrophobic seed protein
TRINITY_DN14173_c0_g1	GDSL-like Lipase/Acylhydrolase
TRINITY_DN14174_c0_g1	Unknown
TRINITY_DN14174_c0_g2
TRINITY_DN14180_c0_g1	Unknown
TRINITY_DN14193_c0_g1	Domain of unknown function (DUF3420)
TRINITY_DN14194_c0_g1	Unknown
TRINITY_DN14197_c0_g1	Unknown
TRINITY_DN14213_c0_g1	Unknown
TRINITY_DN14214_c0_g1	Unknown
TRINITY_DN14245_c0_g1	Phosphoesterase family
TRINITY_DN1425_c0_g1	Nodulin-like
TRINITY_DN1425_c0_g2	Nodulin-like
TRINITY_DN14280_c0_g1	Unknown
TRINITY_DN14286_c0_g1	Unknown
TRINITY_DN14289_c0_g1	Possibly involved in carbohydrate binding
TRINITY_DN1429_c0_g1	Unknown
TRINITY_DN14296_c0_g1	Unknown
TRINITY_DN14320_c0_g1	Legume lectin domain
TRINITY_DN14321_c0_g1	Belongs to the TRAFAC class myosin-kinesin ATPase superfamily. Kinesin family
TRINITY_DN1433_c0_g1	Unknown
TRINITY_DN14340_c0_g1	Domain of unknown function (DUF966)
TRINITY_DN14343_c0_g1	Unknown
TRINITY_DN14345_c0_g1	Phenylalanine ammonia-lyase
TRINITY_DN14349_c0_g1	Unknown
TRINITY_DN14386_c0_g1	Unknown
TRINITY_DN14387_c0_g1	Helix-loop-helix DNA-binding domain
TRINITY_DN1439_c0_g1	Unknown
TRINITY_DN14396_c0_g1	disulfide-isomerase
TRINITY_DN14402_c0_g1	Salt stress response/antifungal
TRINITY_DN14407_c0_g1	Unknown
TRINITY_DN14411_c0_g1	Unknown
TRINITY_DN14433_c0_g1	Belongs to the peptidase A1 family
TRINITY_DN14446_c0_g1	Unknown
TRINITY_DN14447_c0_g1
TRINITY_DN14449_c0_g1	Unknown
TRINITY_DN14459_c0_g1	Unknown
TRINITY_DN1447_c0_g1	Unknown
TRINITY_DN14502_c0_g1	catalytic domain of ctd-like phosphatases
TRINITY_DN14518_c0_g1	F-box-like
TRINITY_DN14519_c0_g1	Flavodoxin-like fold
TRINITY_DN1452_c0_g1	phosphatidylinositol dephosphorylation
TRINITY_DN14520_c0_g1	UDP-glucoronosyl and UDP-glucosyl transferase
TRINITY_DN14534_c0_g1	Unknown
TRINITY_DN1454_c0_g1	Microtubule associated protein (MAP65/ASE1 family)
TRINITY_DN14543_c0_g1	N-terminal domain of ribose phosphate pyrophosphokinase
TRINITY_DN14568_c0_g1	Alpha galactosidase A
TRINITY_DN14574_c0_g2	L-threonine ammonia-lyase activity
TRINITY_DN14580_c0_g1	Unknown
TRINITY_DN14582_c0_g1	Unknown
TRINITY_DN14595_c0_g1	Unknown
TRINITY_DN14601_c0_g1	Unknown
TRINITY_DN14601_c0_g2	monooxygenase
TRINITY_DN14612_c0_g2	Unknown
TRINITY_DN14636_c0_g1	Belongs to the UDP-glycosyltransferase family
TRINITY_DN14638_c0_g1	belongs to the protein kinase superfamily
TRINITY_DN14667_c0_g1	Serine threonine-protein kinase
TRINITY_DN14673_c0_g1	Unknown
TRINITY_DN14696_c0_g1	Ribonuclease H protein
TRINITY_DN14701_c0_g1	Component of the FACT complex, a general chromatin factor that acts to reorganize nucleosomes. The FACT complex is involved in multiple processes that require DNA as a template such as mRNA elongation, DNA replication and DNA repair. During transcription elongation the FACT complex acts as a histone chaperone that both destabilizes and restores nucleosomal structure. It facilitates the passage of…
TRINITY_DN14723_c0_g1	PsbP
TRINITY_DN14726_c0_g1	Unknown
TRINITY_DN1476_c0_g1	Unknown
TRINITY_DN14774_c0_g1	Protein GAMETE EXPRESSED
TRINITY_DN1478_c0_g1	Prephenate dehydrogenase
TRINITY_DN14789_c0_g1	Unknown
TRINITY_DN14789_c0_g2	Involved in the synthesis of glucuronoxylan hemicellulose in secondary cell walls
TRINITY_DN14807_c0_g1	Non-specific serine threonine protein kinase
TRINITY_DN14825_c0_g1	Unknown
TRINITY_DN14828_c0_g1	Chlorophyll A-B binding protein
TRINITY_DN14835_c1_g1	NB-ARC domain
TRINITY_DN14849_c0_g1	Unknown
TRINITY_DN14855_c0_g1	Glycosyl hydrolases family 28
TRINITY_DN14862_c0_g1	Unknown
TRINITY_DN14891_c0_g1	Unknown
TRINITY_DN14902_c0_g1	Unknown
TRINITY_DN14922_c0_g1	Belongs to the cytochrome P450 family
TRINITY_DN14936_c0_g1	UreF
TRINITY_DN1494_c0_g1	Two-component response regulator-like
TRINITY_DN14940_c0_g1	Unknown
TRINITY_DN14942_c0_g1	Subtilase family
TRINITY_DN14951_c0_g1	Nodulin-like
TRINITY_DN14976_c0_g1	Unknown
TRINITY_DN14982_c0_g1	Unknown
TRINITY_DN15001_c0_g1	Unknown
TRINITY_DN15007_c0_g1	Reverse transcriptase (RNA-dependent DNA polymerase)
TRINITY_DN15027_c0_g1	Unknown
TRINITY_DN1503_c0_g1	Unknown
TRINITY_DN15048_c0_g1
TRINITY_DN15051_c0_g1	Domain in homologues of a S. cerevisiae phosphatidylinositol transfer protein (Sec14p)
TRINITY_DN15067_c0_g1	Unknown
TRINITY_DN15068_c0_g1	Transferase family
TRINITY_DN15110_c0_g1	Unknown
TRINITY_DN15120_c0_g1	ABC transporter C family member
TRINITY_DN15123_c0_g1	Unknown
TRINITY_DN15136_c0_g1	lipolytic acyl hydrolase (LAH)
TRINITY_DN15137_c0_g1	NmrA-like family
TRINITY_DN15138_c0_g1	Unknown
TRINITY_DN15140_c0_g1	Unknown
TRINITY_DN1518_c0_g1	Protein kinase domain
TRINITY_DN15187_c0_g1	callose synthase
TRINITY_DN15206_c0_g1	Major Facilitator Superfamily
TRINITY_DN15223_c0_g1	Anthranilate synthase component I, N terminal region
TRINITY_DN15223_c0_g2	Anthranilate synthase component I, N terminal region
TRINITY_DN15225_c0_g1	Unknown
TRINITY_DN15245_c0_g1	Unknown
TRINITY_DN15269_c0_g1	Unknown
TRINITY_DN15278_c0_g1	Pectinesterase
TRINITY_DN15301_c0_g1	Squalene/phytoene synthase
TRINITY_DN15304_c0_g1	SANT SWI3, ADA2, N-CoR and TFIIIB'' DNA-binding domains
TRINITY_DN15308_c0_g1	DNA binding domain
TRINITY_DN15315_c0_g1	Unknown
TRINITY_DN15316_c0_g1	Transferase family
TRINITY_DN15336_c0_g1	Unknown
TRINITY_DN1534_c0_g1	Unknown
TRINITY_DN1534_c0_g2	Unknown
TRINITY_DN15367_c0_g1	Flavodoxin-like fold
TRINITY_DN15373_c0_g1	Plastocyanin-like domain
TRINITY_DN15374_c0_g1	Protein kinase domain
TRINITY_DN15385_c0_g1	Belongs to the helicase family
TRINITY_DN15387_c0_g1	Unknown
TRINITY_DN15399_c0_g1	Protein of unknown function (DUF1218)
TRINITY_DN15403_c0_g1	Leucine-rich repeats, typical (most populated) subfamily
TRINITY_DN15415_c0_g1	The light-harvesting complex (LHC) functions as a light receptor, it captures and delivers excitation energy to photosystems with which it is closely associated
TRINITY_DN15424_c0_g1	mitochondrial electron transport, NADH to ubiquinone
TRINITY_DN15426_c0_g2	Putative S-adenosyl-L-methionine-dependent methyltransferase
TRINITY_DN15455_c0_g1	F-box domain
TRINITY_DN15456_c0_g1	Severs microtubules in an ATP-dependent manner. Microtubule severing may promote rapid reorganization of cellular microtubule arrays
TRINITY_DN15457_c0_g1	Unknown
TRINITY_DN15459_c0_g2	Unknown
TRINITY_DN15473_c0_g1	Diacylglycerol kinase catalytic domain
TRINITY_DN15475_c0_g1	Regulator of chromosome condensation (RCC1) repeat
TRINITY_DN15483_c0_g2	Modified RING finger domain
TRINITY_DN15486_c0_g1	Tryptophan/tyrosine permease family
TRINITY_DN15487_c0_g1	RCD1-SRO-TAF4 (RST) plant domain
TRINITY_DN15494_c0_g1	Belongs to the glycosyltransferase 2 family. Plant cellulose synthase subfamily
TRINITY_DN15494_c1_g1	Unknown
TRINITY_DN15500_c0_g2	Unknown
TRINITY_DN15523_c0_g2	Belongs to the synaptobrevin family
TRINITY_DN15526_c0_g1	C2H2-type zinc finger
TRINITY_DN15535_c0_g1	Subtilase family
TRINITY_DN15540_c0_g1	Unknown
TRINITY_DN15552_c0_g1	Unknown
TRINITY_DN15559_c0_g1	Unknown
TRINITY_DN1556_c0_g1	Unknown
TRINITY_DN15586_c0_g1	Unknown
TRINITY_DN1559_c0_g1	Unknown
TRINITY_DN15596_c0_g1	Unknown
TRINITY_DN15602_c0_g1	Legume lectin domain
TRINITY_DN15611_c0_g1	Unknown
TRINITY_DN15612_c0_g1	single fertilization
TRINITY_DN15614_c0_g1	Unknown
TRINITY_DN15636_c0_g1	ABC transporter C family member
TRINITY_DN15641_c0_g1	Aldo/keto reductase family
TRINITY_DN15674_c0_g1	manganese ion binding
TRINITY_DN15679_c0_g1	Unknown
TRINITY_DN15689_c0_g1	Protein kinase domain
TRINITY_DN15699_c0_g1	Belongs to the oxygen-dependent FAD-linked oxidoreductase family
TRINITY_DN15706_c0_g1	DnaJ domain
TRINITY_DN15738_c0_g2	Unknown
TRINITY_DN15748_c0_g1	RING-type E3 ubiquitin transferase
TRINITY_DN15763_c1_g1
TRINITY_DN15771_c0_g2	ABC transporter C family member
TRINITY_DN15785_c0_g1	Ribonuclease H protein
TRINITY_DN15801_c0_g1	Legume lectin domain
TRINITY_DN15807_c0_g1	COBRA-like protein
TRINITY_DN15808_c1_g1	Unknown
TRINITY_DN15811_c0_g1	Unknown
TRINITY_DN15827_c0_g1	NB-ARC domain
TRINITY_DN15851_c0_g2	Unknown
TRINITY_DN15863_c0_g1	Unknown
TRINITY_DN15867_c0_g1	DNA-binding domain in plant proteins such as APETALA2 and EREBPs
TRINITY_DN15869_c0_g1	Unknown
TRINITY_DN15876_c0_g1	Unknown
TRINITY_DN15898_c0_g1	RmlD substrate binding domain
TRINITY_DN15900_c0_g1
TRINITY_DN15920_c0_g1	Peroxiredoxin Q, chloroplastic
TRINITY_DN15946_c0_g2	DNA binding domain
TRINITY_DN15947_c0_g1	Plant lipoxygenase may be involved in a number of diverse aspects of plant physiology including growth and development, pest resistance, and senescence or responses to wounding
TRINITY_DN15970_c0_g1	Protein transport protein-related
TRINITY_DN15973_c0_g1	zinc-finger of the FCS-type, C2-C2
TRINITY_DN15982_c0_g1	EamA-like transporter family
TRINITY_DN15982_c1_g1	Unknown
TRINITY_DN15993_c0_g1	Unknown
TRINITY_DN16001_c0_g1	Unknown
TRINITY_DN16013_c0_g1	Unknown
TRINITY_DN16018_c0_g1	Unknown
TRINITY_DN16079_c1_g1	Unknown
TRINITY_DN16083_c0_g1	Unknown
TRINITY_DN16094_c0_g1	Hydrolyzes acetyl esters in homogalacturonan regions of pectin. In type I primary cell wall, galacturonic acid residues of pectin can be acetylated at the O-2 and O-3 positions. Decreasing the degree of acetylation of pectin gels in vitro alters their physical properties
TRINITY_DN16097_c0_g1	Myb-like DNA-binding domain
TRINITY_DN1610_c0_g1	Translation initiation factor IF-2, N-terminal region
TRINITY_DN16101_c0_g1	Unknown
TRINITY_DN16105_c0_g1	Protein kinase domain
TRINITY_DN16157_c0_g1	Unknown
TRINITY_DN16162_c0_g1	Unknown
TRINITY_DN16167_c0_g2	Unknown
TRINITY_DN16170_c0_g1	Signal peptidase, peptidase S26
TRINITY_DN16189_c0_g1	Removal of H(2)O(2), oxidation of toxic reductants, biosynthesis and degradation of lignin, suberization, auxin catabolism, response to environmental stresses such as wounding, pathogen attack and oxidative stress
TRINITY_DN1619_c0_g1	Unknown
TRINITY_DN16214_c0_g1	Unknown
TRINITY_DN16223_c0_g1	Ferredoxin--NADP reductase
TRINITY_DN16227_c0_g1
TRINITY_DN16230_c0_g1	Unknown
TRINITY_DN16232_c0_g1	regulation of ARF protein signal transduction
TRINITY_DN16248_c0_g2	Belongs to the glycosyl hydrolase 13 family
TRINITY_DN16248_c0_g3	Belongs to the glycosyl hydrolase 13 family
TRINITY_DN16257_c0_g1	Salt stress response/antifungal
TRINITY_DN16259_c0_g1	Unknown
TRINITY_DN16262_c0_g1	Unknown
TRINITY_DN16271_c0_g1	Belongs to the mannose-6-phosphate isomerase type 1 family
TRINITY_DN16279_c0_g1	Belongs to the chalcone stilbene synthases family
TRINITY_DN16284_c0_g2	Unknown
TRINITY_DN16287_c0_g1	Belongs to the BetVI family
TRINITY_DN16287_c0_g2	Belongs to the BetVI family
TRINITY_DN16294_c0_g1	Putative GTP-ase activating proteins for the small GTPase, ARF
TRINITY_DN16308_c0_g1	Unknown
TRINITY_DN16319_c0_g1	Unknown
TRINITY_DN16325_c0_g1	Glutathione S-transferase, N-terminal domain
TRINITY_DN16371_c0_g1	Unknown
TRINITY_DN16379_c0_g1
TRINITY_DN16385_c0_g1	Cyclin
TRINITY_DN16405_c0_g2	GDSL-like Lipase/Acylhydrolase
TRINITY_DN16411_c0_g1
TRINITY_DN16412_c0_g1	Unknown
TRINITY_DN16425_c0_g1	Cytochrome P450
TRINITY_DN16430_c0_g1	Unknown
TRINITY_DN16441_c0_g1	Unknown
TRINITY_DN16445_c0_g1	Unknown
TRINITY_DN16453_c0_g1	Lethal giant larvae(Lgl) like, C-terminal
TRINITY_DN16453_c0_g2	Lethal giant larvae(Lgl) like, C-terminal
TRINITY_DN16476_c0_g1	Alpha-L-arabinofuranosidase C-terminus
TRINITY_DN16483_c0_g1	Unknown
TRINITY_DN16498_c0_g2	Unknown
TRINITY_DN16506_c0_g1	Legume lectin domain
TRINITY_DN16507_c0_g1	RNA recognition motif
TRINITY_DN16510_c0_g1	Protein phosphatase binding
TRINITY_DN16513_c0_g1	Transferase family
TRINITY_DN16537_c0_g2	Unknown
TRINITY_DN16551_c0_g1
TRINITY_DN16552_c0_g1	Unknown
TRINITY_DN16562_c0_g1	ABC transporter transmembrane region
TRINITY_DN16570_c0_g1	Anthranilate N-benzoyltransferase protein
TRINITY_DN16572_c0_g1
TRINITY_DN16576_c0_g1	Unknown
TRINITY_DN16584_c1_g1	Core-2/I-Branching enzyme
TRINITY_DN16589_c0_g1	Unknown
TRINITY_DN16595_c0_g1	A domain family that is part of the cupin metalloenzyme superfamily.
TRINITY_DN16596_c0_g1	Glucose / Sorbosone dehydrogenase
TRINITY_DN16596_c0_g2	Glucose / Sorbosone dehydrogenase
TRINITY_DN16596_c0_g3	Glucose / Sorbosone dehydrogenase
TRINITY_DN16597_c0_g1	Catalyzes xyloglucan endohydrolysis (XEH) and or endotransglycosylation (XET). Cleaves and religates xyloglucan polymers, an essential constituent of the primary cell wall, and thereby participates in cell wall construction of growing tissues
TRINITY_DN16600_c0_g1	Unknown
TRINITY_DN16611_c0_g1	Unknown
TRINITY_DN16620_c0_g1	UDP-Glycosyltransferase
TRINITY_DN16625_c0_g1	Ferric reductase NAD binding domain
TRINITY_DN16625_c0_g2	Ferric reductase NAD binding domain
TRINITY_DN16633_c0_g1	D-mannose binding lectin
TRINITY_DN16635_c0_g1	Unknown
TRINITY_DN16644_c0_g1	Unknown
TRINITY_DN16646_c0_g1	Cyclin
TRINITY_DN16652_c0_g1	ABC transporter
TRINITY_DN16675_c0_g1	Filament-like plant protein, long coiled-coil
TRINITY_DN16684_c0_g1	Prenyltransferase and squalene oxidase repeat
TRINITY_DN16690_c0_g1	Unknown
TRINITY_DN16721_c0_g1	Glycine-rich cell wall structural protein
TRINITY_DN16758_c0_g2	Unknown
TRINITY_DN16759_c0_g1	Belongs to the glycosyltransferase 2 family. Plant cellulose synthase subfamily
TRINITY_DN16778_c0_g1	Unknown
TRINITY_DN16782_c0_g1	Unknown
TRINITY_DN16784_c0_g1	Unknown
TRINITY_DN1679_c0_g1	gpi-anchored protein
TRINITY_DN16799_c0_g1	At4g06744-like
TRINITY_DN16811_c0_g1	phosphatidylinositol dephosphorylation
TRINITY_DN16838_c0_g1	Unknown
TRINITY_DN16839_c0_g1	Unknown
TRINITY_DN1684_c0_g1	Transmembrane amino acid transporter protein
TRINITY_DN16850_c0_g1	Unknown
TRINITY_DN16859_c0_g1	Unknown
TRINITY_DN16866_c0_g1	Unknown
TRINITY_DN16868_c0_g1	Unknown
TRINITY_DN16897_c0_g1	Belongs to the glycosyl hydrolase 31 family
TRINITY_DN16897_c1_g1	Belongs to the glycosyl hydrolase 31 family
TRINITY_DN1690_c0_g1	Unknown
TRINITY_DN16930_c0_g1	Chlorophyll A-B binding protein
TRINITY_DN16949_c0_g1	Unknown
TRINITY_DN16954_c0_g1	Unknown
TRINITY_DN16955_c0_g1	Domain of unknown function (DUF4228)
TRINITY_DN16963_c0_g1	Unknown
TRINITY_DN1697_c0_g1	Oligopeptide transporter 4
TRINITY_DN16984_c0_g1	Unknown
TRINITY_DN16989_c0_g1	Rapid ALkalinization Factor (RALF)
TRINITY_DN16995_c0_g1	Phosphoglycerate mutase family
TRINITY_DN17000_c0_g1	Belongs to the UDP-glycosyltransferase family
TRINITY_DN17012_c0_g2	Unknown
TRINITY_DN17014_c0_g1	Phospho-2-dehydro-3-deoxyheptonate aldolase
TRINITY_DN17016_c0_g2	RNA polymerase II transcription regulator recruiting activity
TRINITY_DN17028_c0_g1	Unknown
TRINITY_DN17035_c0_g1	U-box domain
TRINITY_DN17046_c0_g1	The light-harvesting complex (LHC) functions as a light receptor, it captures and delivers excitation energy to photosystems with which it is closely associated
TRINITY_DN17048_c0_g1	Permease family
TRINITY_DN17054_c0_g1	Reverse transcriptase (RNA-dependent DNA polymerase)
TRINITY_DN17070_c0_g1	Serine/threonine phosphatases, family 2C, catalytic domain
TRINITY_DN17075_c0_g1	Unknown
TRINITY_DN17076_c0_g1	NADH-ubiquinone reductase complex 1 MLRQ subunit
TRINITY_DN17076_c0_g2	Unknown
TRINITY_DN17097_c0_g1	Protein kinase domain
TRINITY_DN17097_c0_g2	Protein kinase domain
TRINITY_DN17099_c0_g1	Unknown
TRINITY_DN17105_c0_g1	Flavin containing amine oxidoreductase
TRINITY_DN17107_c0_g1	Unknown
TRINITY_DN17108_c0_g1	POT family
TRINITY_DN17123_c0_g1	Component of the FACT complex, a general chromatin factor that acts to reorganize nucleosomes. The FACT complex is involved in multiple processes that require DNA as a template such as mRNA elongation, DNA replication and DNA repair. During transcription elongation the FACT complex acts as a histone chaperone that both destabilizes and restores nucleosomal structure. It facilitates the passage of…
TRINITY_DN17132_c0_g1	Zinc finger C-x8-C-x5-C-x3-H type (and similar)
TRINITY_DN17134_c0_g2	Unknown
TRINITY_DN17136_c0_g1	Unknown
TRINITY_DN17162_c0_g2	Serine threonine-protein kinase
TRINITY_DN17173_c0_g1	3hydroxyisobutyrate dehydrogenase
TRINITY_DN17189_c0_g1	helix loop helix domain
TRINITY_DN17193_c0_g1	Unknown
TRINITY_DN17197_c0_g1	Unknown
TRINITY_DN17204_c0_g1	POT family
TRINITY_DN17205_c0_g1	Unknown
TRINITY_DN17208_c0_g1	Inositol-3-phosphate synthase
TRINITY_DN1721_c0_g1	Domain of unknown function (DUF4228)
TRINITY_DN17214_c0_g1	RNA recognition motif 2
TRINITY_DN17215_c0_g1	Transferase family
TRINITY_DN17221_c0_g1	Homodimerisation region of STAR domain protein
TRINITY_DN17232_c0_g1	Protein of unknown function (DUF688)
TRINITY_DN17238_c0_g1	belongs to the protein kinase superfamily
TRINITY_DN17246_c0_g1	Unknown
TRINITY_DN17275_c0_g1	Unknown
TRINITY_DN17282_c0_g1	COBRA-like protein
TRINITY_DN17282_c0_g2	Unknown
TRINITY_DN17287_c0_g1	Unknown
TRINITY_DN17287_c0_g2	Unknown
TRINITY_DN17289_c0_g1	Unknown
TRINITY_DN17289_c0_g2	Unknown
TRINITY_DN17292_c0_g1	Protein of unknown function (DUF1645)
TRINITY_DN17314_c0_g1	Retrotransposon gag protein
TRINITY_DN17316_c0_g1	Unknown
TRINITY_DN17321_c0_g1	Unknown
TRINITY_DN17327_c0_g1	Unknown
TRINITY_DN17336_c0_g1	Unknown
TRINITY_DN17345_c0_g1	Unknown
TRINITY_DN1735_c0_g1	Ribonuclease H protein
TRINITY_DN17351_c0_g1	Unknown
TRINITY_DN17355_c0_g1
TRINITY_DN17357_c0_g1	Unknown
TRINITY_DN17367_c0_g1	Unknown
TRINITY_DN17384_c0_g1	Dof domain, zinc finger
TRINITY_DN17387_c0_g1	Unknown
TRINITY_DN17391_c0_g1	arbuscular mycorrhizal association
TRINITY_DN17398_c0_g1	heat shock factor
TRINITY_DN17425_c0_g1	Cytokinin dehydrogenase 1, FAD and cytokinin binding
TRINITY_DN17435_c0_g1	Aminotransferase class I and II
TRINITY_DN17438_c0_g1	PPR repeat
TRINITY_DN17441_c0_g1	Belongs to the glycosyltransferase 2 family. Plant cellulose synthase subfamily
TRINITY_DN17441_c0_g2	Belongs to the glycosyltransferase 2 family. Plant cellulose synthase subfamily
TRINITY_DN17445_c0_g1	Protein tyrosine kinase
TRINITY_DN17454_c0_g1	Protein tyrosine kinase
TRINITY_DN17466_c0_g1	Unknown
TRINITY_DN17478_c0_g1	Legume lectin domain
TRINITY_DN17493_c0_g1	Protein kinase domain
TRINITY_DN17495_c0_g1	Belongs to the cytochrome P450 family
TRINITY_DN17502_c1_g1	Signal peptidase, peptidase S26
TRINITY_DN17513_c0_g1	Unknown
TRINITY_DN17516_c0_g1	Unknown
TRINITY_DN17548_c0_g1	ABC transporter transmembrane region
TRINITY_DN17550_c0_g1	EamA-like transporter family
TRINITY_DN17550_c0_g2	EamA-like transporter family
TRINITY_DN17575_c0_g1	Unknown
TRINITY_DN17596_c0_g1	Unknown
TRINITY_DN17598_c0_g1	Unknown
TRINITY_DN1761_c0_g1	source UniProtKB
TRINITY_DN17630_c0_g1	DNA binding domain
TRINITY_DN17635_c0_g1	ABC transporter C family member 9
TRINITY_DN17671_c0_g1	Unknown
TRINITY_DN17699_c0_g1	Di-glucose binding within endoplasmic reticulum
TRINITY_DN17707_c0_g1	Unknown
TRINITY_DN17720_c0_g1	Unknown
TRINITY_DN17720_c0_g2	Unknown
TRINITY_DN17765_c0_g1	BOI-related E3 ubiquitin-protein ligase
TRINITY_DN1777_c0_g1	Unknown
TRINITY_DN17793_c0_g1	JAB/MPN domain
TRINITY_DN17806_c0_g2	Unknown
TRINITY_DN17810_c0_g1	Belongs to the glycosyl hydrolase 18 family
TRINITY_DN17820_c1_g1	Belongs to the multi antimicrobial extrusion (MATE) (TC 2.A.66.1) family
TRINITY_DN17823_c0_g1	CHY zinc finger
TRINITY_DN17852_c0_g1	Unknown
TRINITY_DN17861_c0_g1	Leucine rich repeat
TRINITY_DN17866_c0_g1	Asparagine synthetase
TRINITY_DN17879_c0_g1	Unknown
TRINITY_DN17883_c0_g1	RNA polymerase II transcription regulator recruiting activity
TRINITY_DN17889_c0_g1	Unknown
TRINITY_DN17903_c0_g1	Unknown
TRINITY_DN17919_c0_g1	Domain of unknown function (DUF4220)
TRINITY_DN17921_c0_g1	Unknown
TRINITY_DN17947_c0_g1	DNA-binding domain in plant proteins such as APETALA2 and EREBPs
TRINITY_DN17970_c0_g1	protein folding
TRINITY_DN17981_c0_g1
TRINITY_DN17986_c0_g1	Probable lipid transfer
TRINITY_DN18001_c0_g1	Zinc finger, C3HC4 type (RING finger)
TRINITY_DN18022_c0_g1	Cupin
TRINITY_DN18029_c0_g1	RING-type E3 ubiquitin transferase
TRINITY_DN18038_c0_g1	Belongs to the cytochrome P450 family
TRINITY_DN18040_c0_g1	Unknown
TRINITY_DN18045_c0_g1	structural constituent of ribosome
TRINITY_DN18045_c0_g2	structural constituent of ribosome
TRINITY_DN18062_c1_g1	Unknown
TRINITY_DN18063_c0_g1	Belongs to the peroxidase family. Classical plant (class III) peroxidase subfamily
TRINITY_DN18068_c0_g1	transposition, RNA-mediated
TRINITY_DN18091_c0_g1	Unknown
TRINITY_DN18097_c0_g1	BURP domain
TRINITY_DN1811_c0_g1	transposition, RNA-mediated
TRINITY_DN18110_c0_g1	Domain of unknown function (DUF3474)
TRINITY_DN18115_c0_g1	Unknown
TRINITY_DN18115_c0_g2	Unknown
TRINITY_DN18132_c34_g1	Unknown
TRINITY_DN18133_c0_g1	Myb-like DNA-binding domain
TRINITY_DN18139_c0_g1	Unknown
TRINITY_DN18143_c0_g1	Unknown
TRINITY_DN18145_c0_g1	Unknown
TRINITY_DN18161_c0_g2	Enoyl-CoA hydratase/isomerase
TRINITY_DN18162_c0_g1	Unknown
TRINITY_DN18162_c0_g2	Unknown
TRINITY_DN18179_c0_g1	Belongs to the oxygen-dependent FAD-linked oxidoreductase family
TRINITY_DN18181_c0_g1	Unknown
TRINITY_DN18195_c0_g1	Belongs to the cytochrome P450 family
TRINITY_DN18201_c0_g1	PPR repeat
TRINITY_DN18215_c0_g1	Pyruvate phosphate dikinase
TRINITY_DN18226_c0_g2	Belongs to the iron ascorbate-dependent oxidoreductase family
TRINITY_DN18227_c0_g1	Unknown
TRINITY_DN18228_c0_g1	Unknown
TRINITY_DN18236_c0_g2	Unknown
TRINITY_DN18248_c0_g2	AP2 domain
TRINITY_DN18254_c0_g1	Unknown
TRINITY_DN18255_c0_g1	Unknown
TRINITY_DN18257_c0_g1	Unknown
TRINITY_DN18260_c0_g1	component of the eukaryotic translation initiation factor 3 (eIF-3) complex, which is involved in protein synthesis of a specialized repertoire of mRNAs and, together with other initiation factors, stimulates binding of mRNA and methionyl-tRNAi to the 40S ribosome. The eIF-3 complex specifically targets and initiates translation of a subset of mRNAs involved in cell proliferation
TRINITY_DN18269_c0_g1
TRINITY_DN18277_c0_g1	RNA polymerase II transcription regulator recruiting activity
TRINITY_DN18279_c0_g1	Anaphase-promoting complex subunit 11 RING-H2 finger
TRINITY_DN18288_c0_g1	zinc-finger of the FCS-type, C2-C2
TRINITY_DN18289_c0_g1	Rab subfamily of small GTPases
TRINITY_DN18293_c0_g1	Unknown
TRINITY_DN18300_c0_g1
TRINITY_DN18304_c0_g1	Unknown
TRINITY_DN1831_c0_g1	Unknown
TRINITY_DN18326_c0_g1	Unknown
TRINITY_DN18331_c0_g1	Involved in the synthesis of glucuronoxylan hemicellulose in secondary cell walls
TRINITY_DN18338_c0_g1	PDDEXK-like family of unknown function
TRINITY_DN18340_c0_g1	Glutathione S-transferase, N-terminal domain
TRINITY_DN18345_c0_g1	Phosphoribosyl transferase domain
TRINITY_DN18381_c0_g1	Unknown
TRINITY_DN1839_c0_g1	helix loop helix domain
TRINITY_DN18397_c0_g1	Unknown
TRINITY_DN18405_c0_g1	Protein kinase domain
TRINITY_DN18412_c0_g1	Belongs to the cytochrome P450 family
TRINITY_DN18424_c0_g1	Unknown
TRINITY_DN18430_c0_g1	Unknown
TRINITY_DN18447_c0_g1	Unknown
TRINITY_DN18449_c0_g1	transposition, RNA-mediated
TRINITY_DN18455_c0_g1	Unknown
TRINITY_DN18462_c0_g1	Unknown
TRINITY_DN18470_c0_g1	Ulp1 protease family, C-terminal catalytic domain
TRINITY_DN18512_c0_g1	Unknown
TRINITY_DN18518_c0_g1
TRINITY_DN18521_c0_g1	Protein kinase domain
TRINITY_DN18543_c1_g1	Belongs to the BI1 family
TRINITY_DN18556_c0_g1	Unknown
TRINITY_DN18601_c0_g1	Belongs to the nonaspanin (TM9SF) (TC 9.A.2) family
TRINITY_DN18613_c0_g1	Unknown
TRINITY_DN18624_c0_g1	Unknown
TRINITY_DN18627_c0_g1	RNA polymerase II transcription regulator recruiting activity
TRINITY_DN18627_c0_g2	RNA polymerase II transcription regulator recruiting activity
TRINITY_DN18629_c0_g1	lysM domain-containing GPI-anchored protein
TRINITY_DN18657_c0_g1	Unknown
TRINITY_DN18699_c0_g1	Unknown
TRINITY_DN18702_c0_g1	Major Facilitator Superfamily
TRINITY_DN18748_c0_g1	Unknown
TRINITY_DN18751_c0_g2	Belongs to the class I-like SAM-binding methyltransferase superfamily. Erg6 SMT family
TRINITY_DN18760_c0_g1	Unknown
TRINITY_DN18770_c0_g1	Belongs to the alternative oxidase family
TRINITY_DN18802_c0_g1	Vacuolar protein sorting-associated protein 62
TRINITY_DN18808_c0_g1	HSF-type DNA-binding
TRINITY_DN18820_c0_g1	Unknown
TRINITY_DN18828_c0_g1	Unknown
TRINITY_DN18830_c0_g1	Unknown
TRINITY_DN18840_c0_g1	Unknown
TRINITY_DN18843_c0_g1	Unknown
TRINITY_DN18843_c0_g2	Unknown
TRINITY_DN18888_c0_g1	Unknown
TRINITY_DN18917_c0_g1	Unknown
TRINITY_DN18933_c0_g1	Belongs to the AAA ATPase family
TRINITY_DN18941_c0_g1	Phorbol esters/diacylglycerol binding domain (C1 domain)
TRINITY_DN18941_c1_g1	Phorbol esters/diacylglycerol binding domain (C1 domain)
TRINITY_DN18951_c0_g1	Lateral organ boundaries (LOB) domain
TRINITY_DN18975_c0_g1	Hippocampus abundant transcript-like protein
TRINITY_DN18981_c0_g1	BEST Arabidopsis thaliana protein match is nucleolar protein
TRINITY_DN18989_c0_g1	Unknown
TRINITY_DN18995_c0_g1	Thioesterase superfamily
TRINITY_DN1900_c0_g1	Protein kinase domain
TRINITY_DN1901_c0_g2	Protein present in Fab1, YOTB, Vac1, and EEA1
TRINITY_DN19029_c0_g1	Unknown
TRINITY_DN19047_c0_g1	Unknown
TRINITY_DN19058_c0_g1	sulfotransferase activity
TRINITY_DN19059_c0_g1	Unknown
TRINITY_DN19063_c0_g1	Unknown
TRINITY_DN1911_c0_g1	protein disulfide oxidoreductase activity
TRINITY_DN19117_c0_g1
TRINITY_DN19162_c0_g1	Unknown
TRINITY_DN19206_c0_g1	Unknown
TRINITY_DN19211_c0_g2	Unknown
TRINITY_DN19249_c0_g1	DNA binding domain
TRINITY_DN19251_c0_g1	Protein of unknown function, DUF547
TRINITY_DN19262_c0_g1	Unknown
TRINITY_DN19270_c0_g1	Belongs to the glycosyltransferase 2 family
TRINITY_DN19279_c0_g1	Unknown
TRINITY_DN19282_c0_g1	Unknown
TRINITY_DN19310_c0_g1	ABC transporter C family member
TRINITY_DN19329_c0_g1	Unknown
TRINITY_DN19348_c0_g1	Unknown
TRINITY_DN19358_c0_g1	Unknown
TRINITY_DN19363_c0_g1	Unknown
TRINITY_DN19376_c0_g1	Zinc finger C-x8-C-x5-C-x3-H type (and similar)
TRINITY_DN19377_c0_g1	Unknown
TRINITY_DN19409_c0_g2	Unknown
TRINITY_DN19422_c0_g1	Unknown
TRINITY_DN19432_c0_g1
TRINITY_DN19447_c0_g1	Microtubule-binding protein
TRINITY_DN19449_c0_g1	SNARE associated Golgi protein
TRINITY_DN1945_c0_g1	Unknown
TRINITY_DN19454_c0_g1	AP2 domain
TRINITY_DN19454_c1_g1	AP2 domain
TRINITY_DN19460_c0_g1	Leucine rich repeat N-terminal domain
TRINITY_DN19466_c0_g1	BEST Arabidopsis thaliana protein match is
TRINITY_DN19504_c0_g1	Phosphate-induced protein 1 conserved region
TRINITY_DN19509_c0_g1	Unknown
TRINITY_DN19509_c1_g1	Unknown
TRINITY_DN19517_c0_g1	IQ-domain
TRINITY_DN19526_c0_g1	DDE superfamily endonuclease
TRINITY_DN19543_c0_g1	Unknown
TRINITY_DN19547_c0_g1	DNA binding domain
TRINITY_DN19549_c0_g1	Belongs to the peptidase S10 family
TRINITY_DN19550_c0_g1	Phosphatidylethanolamine-binding protein
TRINITY_DN19552_c0_g1	Dirigent proteins impart stereoselectivity on the phenoxy radical-coupling reaction, yielding optically active lignans from two molecules of coniferyl alcohol in the biosynthesis of lignans, flavonolignans, and alkaloids and thus plays a central role in plant secondary metabolism
TRINITY_DN19552_c0_g2	Dirigent proteins impart stereoselectivity on the phenoxy radical-coupling reaction, yielding optically active lignans from two molecules of coniferyl alcohol in the biosynthesis of lignans, flavonolignans, and alkaloids and thus plays a central role in plant secondary metabolism
TRINITY_DN19571_c0_g1	Ribonuclease H protein
TRINITY_DN19575_c0_g1	Unknown
TRINITY_DN19584_c0_g1	Unknown
TRINITY_DN19587_c0_g1	Unknown
TRINITY_DN19594_c0_g1
TRINITY_DN19594_c0_g2
TRINITY_DN19597_c0_g1	transposition, RNA-mediated
TRINITY_DN19601_c0_g1	Unknown
TRINITY_DN19605_c0_g2	Unknown
TRINITY_DN19613_c0_g1	Exo70 exocyst complex subunit
TRINITY_DN19619_c0_g1	Unknown
TRINITY_DN19620_c0_g1	Unknown
TRINITY_DN19645_c0_g1	Transcriptional activator that specifically binds 5'- GATA-3' or 5'-GAT-3' motifs within gene promoters
TRINITY_DN19654_c0_g1	Long-chain fatty alcohol oxidase involved in the omega- oxidation pathway of lipid degradation
TRINITY_DN19675_c0_g1	Unknown
TRINITY_DN19684_c0_g1	AP2 domain
TRINITY_DN19707_c0_g1	Dirigent proteins impart stereoselectivity on the phenoxy radical-coupling reaction, yielding optically active lignans from two molecules of coniferyl alcohol in the biosynthesis of lignans, flavonolignans, and alkaloids and thus plays a central role in plant secondary metabolism
TRINITY_DN19708_c0_g1	Unknown
TRINITY_DN19716_c0_g1	Unknown
TRINITY_DN19727_c0_g1	CAF1 family ribonuclease
TRINITY_DN19732_c0_g1	Pyruvate phosphate dikinase
TRINITY_DN19742_c0_g2	Unknown
TRINITY_DN19744_c0_g1	Unknown
TRINITY_DN19771_c0_g1	EamA-like transporter family
TRINITY_DN19772_c0_g1	Alpha/beta hydrolase family
TRINITY_DN19796_c0_g1	Unknown
TRINITY_DN19797_c0_g1	Unknown
TRINITY_DN19799_c0_g1	Unknown
TRINITY_DN19819_c0_g1	Unknown
TRINITY_DN19823_c0_g1	Metalloenzyme superfamily
TRINITY_DN19834_c0_g1	Unknown
TRINITY_DN1984_c0_g1	Unknown
TRINITY_DN19842_c0_g1	Unknown
TRINITY_DN19856_c0_g1	Unknown
TRINITY_DN19857_c0_g1	Belongs to the TRAFAC class myosin-kinesin ATPase superfamily. Kinesin family
TRINITY_DN19862_c0_g1	Belongs to the glycosyl hydrolase 31 family
TRINITY_DN1988_c0_g1	Unknown
TRINITY_DN19915_c0_g1	Legume lectin domain
TRINITY_DN19918_c0_g1	Lignin degradation and detoxification of lignin-derived products
TRINITY_DN19928_c0_g1	SAM dependent carboxyl methyltransferase
TRINITY_DN19929_c0_g1	Unknown
TRINITY_DN19934_c0_g1	Belongs to the iron ascorbate-dependent oxidoreductase family
TRINITY_DN19934_c1_g1	Unknown
TRINITY_DN19967_c1_g2	Glycosyl transferase family 2
TRINITY_DN19977_c0_g1	F-box LRR-repeat MAX2 homolog
TRINITY_DN19991_c0_g1	Reversible hydration of carbon dioxide
TRINITY_DN19993_c0_g1	10 TM Acyl Transferase domain found in Cas1p
TRINITY_DN2000_c0_g1	Unknown
TRINITY_DN20007_c0_g1	Protein of unknown function (DUF688)
TRINITY_DN20011_c0_g1	Unknown
TRINITY_DN20016_c0_g1	Protein of unknown function (DUF620)
TRINITY_DN20017_c0_g1	Hydrolase, alpha beta fold family protein
TRINITY_DN20022_c0_g1	Unknown
TRINITY_DN20041_c0_g1
TRINITY_DN20047_c0_g1	Annexin
TRINITY_DN20049_c0_g1	Belongs to the peroxidase family. Classical plant (class III) peroxidase subfamily
TRINITY_DN20053_c0_g1	Unknown
TRINITY_DN20086_c0_g1	Protein kinase domain
TRINITY_DN20094_c0_g1	Unknown
TRINITY_DN201_c0_g1	Unknown
TRINITY_DN20109_c0_g1	Unknown
TRINITY_DN20112_c0_g1	Photosystem II protein Y (PsbY)
TRINITY_DN20121_c0_g1	calcium-binding protein
TRINITY_DN20144_c0_g1	Bulb-type mannose-specific lectin
TRINITY_DN20160_c0_g1	Unknown
TRINITY_DN20163_c0_g1
TRINITY_DN20171_c0_g1	FAD binding domain
TRINITY_DN20174_c0_g1	Ferredoxin--NADP reductase
TRINITY_DN20176_c0_g1	Protein kinase domain
TRINITY_DN20191_c0_g1	Unknown
TRINITY_DN20195_c0_g1	Through the carboxylation of phosphoenolpyruvate (PEP) it forms oxaloacetate, a four-carbon dicarboxylic acid source for the tricarboxylic acid cycle
TRINITY_DN20222_c0_g1	The light-harvesting complex (LHC) functions as a light receptor, it captures and delivers excitation energy to photosystems with which it is closely associated
TRINITY_DN20237_c0_g1	Domain of unknown function
TRINITY_DN20251_c0_g1	thaumatin-like protein
TRINITY_DN2028_c0_g1
TRINITY_DN20289_c0_g1	Pathogen-related protein-like
TRINITY_DN20300_c0_g1
TRINITY_DN20324_c0_g1	Unknown
TRINITY_DN20337_c0_g1	DNA binding domain
TRINITY_DN20340_c0_g1	Unknown
TRINITY_DN20352_c0_g1	Beta-galactosidase
TRINITY_DN20354_c0_g1	Unknown
TRINITY_DN20356_c0_g2	Unknown
TRINITY_DN20364_c0_g1	OPT oligopeptide transporter protein
TRINITY_DN20366_c0_g1	WD40 repeats
TRINITY_DN20372_c0_g1	Unknown
TRINITY_DN20427_c0_g1	UDP-glucoronosyl and UDP-glucosyl transferase
TRINITY_DN20431_c0_g1	Belongs to the ABC transporter superfamily. ABCG family. PDR (TC 3.A.1.205) subfamily
TRINITY_DN20443_c0_g2	Unknown
TRINITY_DN20471_c0_g1	Protein present in Fab1, YOTB, Vac1, and EEA1
TRINITY_DN20473_c0_g1	Protein kinase domain
TRINITY_DN20474_c0_g1	Unknown
TRINITY_DN20476_c0_g1	Unknown
TRINITY_DN20489_c0_g1	Anaphase-promoting complex subunit 11 RING-H2 finger
TRINITY_DN20490_c0_g1	VQ motif
TRINITY_DN20496_c0_g1	ACT domain containing protein
TRINITY_DN20496_c1_g1	ACT domain
TRINITY_DN20508_c0_g1	Plastocyanin-like domain
TRINITY_DN20514_c0_g1	RNA polymerase II transcription regulator recruiting activity
TRINITY_DN20527_c0_g1	Probable zinc-ribbon domain
TRINITY_DN20533_c0_g1	Four repeated domains in the Fasciclin I family of proteins, present in many other contexts.
TRINITY_DN20535_c0_g1	Unknown
TRINITY_DN20535_c0_g2	Unknown
TRINITY_DN20538_c0_g1	Neprosin activation peptide
TRINITY_DN20544_c0_g1	Unknown
TRINITY_DN20554_c0_g1	B3 DNA binding domain
TRINITY_DN20556_c0_g2	Unknown
TRINITY_DN2056_c0_g1	Unknown
TRINITY_DN20562_c0_g1	SPOC domain
TRINITY_DN20563_c0_g1	Transcriptional activator that specifically binds 5'- GATA-3' or 5'-GAT-3' motifs within gene promoters
TRINITY_DN20577_c0_g1	Unknown
TRINITY_DN20579_c0_g2	Unknown
TRINITY_DN20582_c0_g1	Glycosyl hydrolase family 10
TRINITY_DN20584_c0_g1	Long-chain fatty alcohol oxidase involved in the omega- oxidation pathway of lipid degradation
TRINITY_DN20591_c0_g1	Glutamate-gated receptor that probably acts as non- selective cation channel
TRINITY_DN2061_c0_g1	Unknown
TRINITY_DN20626_c0_g1	Belongs to the UDP-glycosyltransferase family
TRINITY_DN20654_c0_g1	DNA binding domain
TRINITY_DN20684_c0_g1	Domain of unknown function (DUF4220)
TRINITY_DN20703_c0_g1	phosphatidylinositol dephosphorylation
TRINITY_DN20707_c0_g1	Lysosomal Pro-X carboxypeptidase
TRINITY_DN20711_c0_g1	Unknown
TRINITY_DN20711_c0_g2	Domain of unknown function
TRINITY_DN20712_c0_g1	spliceosomal complex assembly
TRINITY_DN20718_c0_g1	atc vif2,c vif2
TRINITY_DN20722_c0_g1	Glycosyl hydrolases family 28
TRINITY_DN20726_c0_g1	ABC transporter
TRINITY_DN20748_c0_g1	Bulb-type mannose-specific lectin
TRINITY_DN20782_c0_g1	NADH:flavin oxidoreductase / NADH oxidase family
TRINITY_DN20785_c1_g1	Unknown
TRINITY_DN20796_c0_g1	Unknown
TRINITY_DN20802_c0_g1	POT family
TRINITY_DN20808_c0_g1	RING-like zinc finger
TRINITY_DN20811_c0_g1	DNA RNA polymerases superfamily protein
TRINITY_DN20812_c0_g1	C5HC2 zinc finger
TRINITY_DN20824_c0_g1	Belongs to the glycosyl hydrolase 1 family
TRINITY_DN20824_c0_g3	Belongs to the glycosyl hydrolase 1 family
TRINITY_DN20826_c0_g1	Unknown
TRINITY_DN20827_c0_g1	Unknown
TRINITY_DN20848_c0_g1	basic region leucin zipper
TRINITY_DN20853_c0_g1	POT family
TRINITY_DN20855_c0_g2	Unknown
TRINITY_DN20865_c0_g1	Unknown
TRINITY_DN20885_c0_g1	Voltage-dependent anion channel
TRINITY_DN20886_c0_g1	Unknown
TRINITY_DN20895_c0_g1	This magnesium-dependent enzyme catalyzes the hydrolysis of ATP coupled with the transport of calcium
TRINITY_DN20918_c0_g1	Unknown
TRINITY_DN20924_c0_g1	Unknown
TRINITY_DN20931_c1_g1	Unknown
TRINITY_DN20934_c0_g1	Unknown
TRINITY_DN20938_c0_g1	Unknown
TRINITY_DN20941_c0_g1	Unknown
TRINITY_DN2095_c0_g1	Unknown
TRINITY_DN20954_c0_g1	Unknown
TRINITY_DN20965_c0_g1	WD40 repeats
TRINITY_DN20969_c0_g1	Phosphorylase is an important allosteric enzyme in carbohydrate metabolism. Enzymes from different sources differ in their regulatory mechanisms and in their natural substrates. However, all known phosphorylases share catalytic and structural properties
TRINITY_DN20971_c0_g2	Glutaredoxin
TRINITY_DN20974_c0_g1
TRINITY_DN21001_c0_g1	Legume lectin domain
TRINITY_DN21001_c0_g2	Legume lectin domain
TRINITY_DN21033_c0_g1	Unknown
TRINITY_DN21044_c0_g1	Unknown
TRINITY_DN21063_c0_g1	Belongs to the GST superfamily
TRINITY_DN21073_c0_g1	Unknown
TRINITY_DN21080_c0_g1	Unknown
TRINITY_DN21081_c0_g1	Unknown
TRINITY_DN21083_c0_g1	DNA binding domain
TRINITY_DN21090_c0_g1	Belongs to the glycosyltransferase 31 family
TRINITY_DN21094_c0_g1	disease resistance protein
TRINITY_DN21095_c0_g1	Unknown
TRINITY_DN21108_c0_g1	Unknown
TRINITY_DN21114_c0_g1	Unknown
TRINITY_DN21141_c0_g2	SAM dependent carboxyl methyltransferase
TRINITY_DN21142_c0_g1	Mitotic checkpoint protein
TRINITY_DN21146_c0_g1	UDP-glucoronosyl and UDP-glucosyl transferase
TRINITY_DN21154_c0_g1	Legume lectin domain
TRINITY_DN21154_c1_g1	Legume lectin domain
TRINITY_DN21154_c2_g1	Legume lectin domain
TRINITY_DN21159_c0_g1	Unknown
TRINITY_DN21159_c0_g2	Unknown
TRINITY_DN2116_c0_g1	Unknown
TRINITY_DN21176_c0_g1	Unknown
TRINITY_DN21182_c0_g1	Dormancy/auxin associated protein
TRINITY_DN21191_c0_g1	Heavy-metal-associated domain
TRINITY_DN21192_c0_g1	Unknown
TRINITY_DN21212_c0_g1	EF-hand domain
TRINITY_DN21235_c0_g1	Unknown
TRINITY_DN21253_c0_g1	Unknown
TRINITY_DN21257_c0_g1	Unknown
TRINITY_DN21262_c0_g1	Unknown
TRINITY_DN21265_c0_g1	Unknown
TRINITY_DN21268_c0_g1	MADS
TRINITY_DN21269_c0_g1	methyltransferase activity
TRINITY_DN21280_c0_g1	Elongation factor 1 gamma, conserved domain
TRINITY_DN21281_c0_g1	zinc finger
TRINITY_DN21282_c0_g1	Unknown
TRINITY_DN21284_c0_g1	Unknown
TRINITY_DN21306_c0_g1	Unknown
TRINITY_DN21310_c0_g1	Polygalacturonase inhibitor
TRINITY_DN21313_c0_g1	Belongs to the serpin family
TRINITY_DN21320_c0_g1	Copine
TRINITY_DN21323_c0_g1	Unknown
TRINITY_DN21328_c1_g1	Ribonuclease H protein
TRINITY_DN21353_c0_g1	DnaJ C terminal domain
TRINITY_DN21375_c0_g1	Unknown
TRINITY_DN21376_c0_g1	Alpha/beta hydrolase family
TRINITY_DN21377_c0_g1	Unknown
TRINITY_DN21377_c0_g2	Unknown
TRINITY_DN21400_c0_g1	Potassium transporter
TRINITY_DN21400_c0_g2	Potassium transporter
TRINITY_DN21438_c0_g1	Unknown
TRINITY_DN21450_c0_g1	oxygen carrier activity
TRINITY_DN21473_c0_g1	Pollen proteins Ole e I like
TRINITY_DN21488_c0_g1	Lectin-domain containing receptor kinase
TRINITY_DN21490_c0_g1	Lysosomal Pro-X carboxypeptidase
TRINITY_DN21504_c0_g1	Belongs to the iron ascorbate-dependent oxidoreductase family
TRINITY_DN21543_c0_g1	calcium-binding protein
TRINITY_DN21554_c0_g1	Unknown
TRINITY_DN21568_c0_g1	Belongs to the glycosyl hydrolase 17 family
TRINITY_DN21568_c0_g2	Belongs to the glycosyl hydrolase 17 family
TRINITY_DN21577_c0_g1	Abhydrolase domain containing 18
TRINITY_DN21584_c0_g1	Protein kinase domain
TRINITY_DN21598_c1_g1	Unknown
TRINITY_DN216_c0_g1	Unknown
TRINITY_DN21600_c0_g1	Neprosin activation peptide
TRINITY_DN21606_c0_g1	PA domain
TRINITY_DN21616_c0_g1	Unknown
TRINITY_DN21621_c0_g1	Unknown
TRINITY_DN21638_c0_g1	Unknown
TRINITY_DN21655_c0_g1	Eukaryotic protein of unknown function (DUF829)
TRINITY_DN21685_c0_g1	Unknown
TRINITY_DN21697_c0_g1	Unknown
TRINITY_DN21699_c0_g1	Copper amine oxidase, enzyme domain
TRINITY_DN21710_c0_g1	Unknown
TRINITY_DN21719_c0_g1	Eukaryotic cytochrome b561
TRINITY_DN21719_c0_g2	Eukaryotic cytochrome b561
TRINITY_DN21721_c0_g1	Photosystem I reaction center subunit psaK
TRINITY_DN21722_c0_g1
TRINITY_DN21724_c1_g1	Unknown
TRINITY_DN21730_c0_g1	DNA binding domain
TRINITY_DN21734_c0_g1	No apical meristem (NAM) protein
TRINITY_DN21742_c1_g1	Unknown
TRINITY_DN21750_c0_g1	Aminotransferase class I and II
TRINITY_DN21778_c0_g1	Unknown
TRINITY_DN21783_c0_g1	Unknown
TRINITY_DN21784_c0_g2	Protein kinase domain
TRINITY_DN21798_c0_g1	Unknown
TRINITY_DN21816_c0_g1	Unknown
TRINITY_DN21817_c0_g1	Protein present in Fab1, YOTB, Vac1, and EEA1
TRINITY_DN21825_c0_g1	MKS1-like
TRINITY_DN21836_c0_g1	Leucine rich repeat N-terminal domain
TRINITY_DN21837_c1_g1	Domain of unknown function (DUF4228)
TRINITY_DN21841_c0_g1	Unknown
TRINITY_DN2188_c0_g1	Belongs to the peroxidase family. Classical plant (class III) peroxidase subfamily
TRINITY_DN21883_c0_g1	transposition, RNA-mediated
TRINITY_DN21896_c0_g1	Cotton fibre expressed protein
TRINITY_DN219_c0_g1	Protein kinase domain
TRINITY_DN21901_c0_g1	Unknown
TRINITY_DN21908_c0_g1	Unknown
TRINITY_DN21923_c1_g1	Unknown
TRINITY_DN21933_c0_g1	RNA cytidine acetyltransferase with specificity toward both 18S rRNA and tRNAs. Catalyzes the formation of N(4)- acetylcytidine (ac4C) in 18S rRNA. Required for early nucleolar cleavages of precursor rRNA at sites A0, A1 and A2 during 18S rRNA synthesis. Catalyzes the formation of ac4C in serine and leucine tRNAs. Requires a tRNA-binding adapter protein for full tRNA acetyltransferase activity bu…
TRINITY_DN21948_c0_g1	amino sugar catabolic process
TRINITY_DN21949_c0_g1	Unknown
TRINITY_DN21960_c0_g1	Unknown
TRINITY_DN21984_c0_g2	Unknown
TRINITY_DN21994_c0_g1	Unknown
TRINITY_DN21999_c0_g1	Unknown
TRINITY_DN22005_c0_g1	Unknown
TRINITY_DN22017_c0_g1	Belongs to the chalcone isomerase family
TRINITY_DN22021_c0_g2	Unknown
TRINITY_DN22041_c0_g1	Auxin response factors (ARFs) are transcriptional factors that bind specifically to the DNA sequence 5'-TGTCTC-3' found in the auxin-responsive promoter elements (AuxREs)
TRINITY_DN22049_c0_g1	Reverse transcriptase (RNA-dependent DNA polymerase)
TRINITY_DN22051_c0_g1	Cytochrome c oxidase is the component of the respiratory chain that catalyzes the reduction of oxygen to water. Subunits 1- 3 form the functional core of the enzyme complex. Subunit 2 transfers the electrons from cytochrome c via its binuclear copper A center to the bimetallic center of the catalytic subunit 1
TRINITY_DN22096_c0_g1	Unknown
TRINITY_DN22098_c0_g1	Through the carboxylation of phosphoenolpyruvate (PEP) it forms oxaloacetate, a four-carbon dicarboxylic acid source for the tricarboxylic acid cycle
TRINITY_DN221_c0_g1	Unknown
TRINITY_DN22129_c0_g1	Unknown
TRINITY_DN22138_c0_g1	MuDR family transposase
TRINITY_DN22139_c0_g1	Unknown
TRINITY_DN2214_c0_g1	PA domain
TRINITY_DN22158_c0_g1	Di-glucose binding within endoplasmic reticulum
TRINITY_DN22176_c0_g1
TRINITY_DN22189_c0_g1	COBRA-like protein
TRINITY_DN22197_c0_g1	Unknown
TRINITY_DN22203_c0_g1	Belongs to the cytochrome P450 family
TRINITY_DN22205_c0_g1	POT family
TRINITY_DN22223_c0_g1	Belongs to the peroxidase family. Classical plant (class III) peroxidase subfamily
TRINITY_DN22224_c0_g1	Unknown
TRINITY_DN22233_c0_g1	Unknown
TRINITY_DN22240_c0_g1	Unknown
TRINITY_DN22252_c0_g1	Phosphatidylinositolglycan class N (PIG-N)
TRINITY_DN22259_c0_g1	Transferase family
TRINITY_DN22278_c0_g1	Unknown
TRINITY_DN22289_c0_g1	Unknown
TRINITY_DN22291_c0_g1	CCT motif
TRINITY_DN223_c0_g1	COBRA-like protein
TRINITY_DN22314_c0_g1	Plant non-specific lipid-transfer proteins transfer phospholipids as well as galactolipids across membranes. May play a role in wax or cutin deposition in the cell walls of expanding epidermal cells and certain secretory tissues
TRINITY_DN22315_c0_g1	PLAC8 family
TRINITY_DN22349_c0_g1	Unknown
TRINITY_DN22353_c0_g1	ABC transporter C family member 9
TRINITY_DN22353_c1_g1	ABC transporter C family member 9
TRINITY_DN22359_c0_g1	protein disulfide oxidoreductase activity
TRINITY_DN2237_c0_g2	Cytosine-specific methyltransferase
TRINITY_DN22376_c0_g2	Pumilio-family RNA binding repeat
TRINITY_DN22377_c1_g1	Unknown
TRINITY_DN22389_c0_g2	Unknown
TRINITY_DN22392_c0_g1	Belongs to the chalcone isomerase family
TRINITY_DN22395_c0_g1
TRINITY_DN22396_c0_g1	Unknown
TRINITY_DN2240_c0_g1	Homeobox associated leucine zipper
TRINITY_DN22400_c0_g1	Belongs to the glycosyl hydrolase 18 family
TRINITY_DN22407_c0_g1	Possible plasma membrane-binding motif in junctophilins, PIP-5-kinases and protein kinases.
TRINITY_DN22411_c0_g1	Plant lipoxygenase may be involved in a number of diverse aspects of plant physiology including growth and development, pest resistance, and senescence or responses to wounding
TRINITY_DN22416_c0_g1
TRINITY_DN22417_c0_g1	Unknown
TRINITY_DN22426_c0_g2	Belongs to the AAA ATPase family
TRINITY_DN22430_c0_g1	Unknown
TRINITY_DN22432_c0_g1	Protein GAMETE EXPRESSED
TRINITY_DN22432_c0_g2	Protein GAMETE EXPRESSED
TRINITY_DN22433_c0_g1	Unknown
TRINITY_DN22453_c0_g1	Chlorophyll A-B binding protein
TRINITY_DN22466_c0_g1	Unknown
TRINITY_DN22556_c1_g1	ABA/WDS induced protein
TRINITY_DN22569_c0_g1	Unknown
TRINITY_DN22570_c0_g1	ABC-2 type transporter
TRINITY_DN22572_c0_g1
TRINITY_DN22575_c0_g1	Protein of unknown function (DUF2985)
TRINITY_DN22601_c0_g1	Unknown
TRINITY_DN22616_c0_g1	Unknown
TRINITY_DN22618_c0_g1	disease resistance
TRINITY_DN2262_c0_g1	ZF-HD protein dimerisation region
TRINITY_DN22630_c0_g1	Unknown
TRINITY_DN22633_c0_g1	Belongs to the UDP-glycosyltransferase family
TRINITY_DN22636_c0_g1	Homeobox domain
TRINITY_DN22641_c0_g1	F-Box protein
TRINITY_DN22641_c1_g1	Unknown
TRINITY_DN22642_c0_g1	Lipase (class 3)
TRINITY_DN22647_c0_g1
TRINITY_DN22660_c0_g1	Unknown
TRINITY_DN22666_c0_g1	Calponin homology (CH) domain
TRINITY_DN22680_c0_g1	Unknown
TRINITY_DN22690_c0_g1	MSP (Major sperm protein) domain
TRINITY_DN22695_c0_g2	Unknown
TRINITY_DN22697_c0_g1	Unknown
TRINITY_DN22698_c0_g1	F-box-like
TRINITY_DN22705_c1_g1	Mitotic spindle checkpoint protein MAD2
TRINITY_DN22716_c0_g1	Unknown
TRINITY_DN2272_c0_g1	Rab-GTPase-TBC domain
TRINITY_DN22732_c0_g1	Unknown
TRINITY_DN22748_c0_g1	ribonuclease H protein At1g65750
TRINITY_DN2275_c0_g1	Glycosyl transferase family 90
TRINITY_DN22756_c1_g1	No apical meristem (NAM) protein
TRINITY_DN22759_c0_g1	Unknown
TRINITY_DN22762_c0_g1
TRINITY_DN22767_c0_g1	Photosystem I reaction center subunit psaK
TRINITY_DN22801_c0_g1
TRINITY_DN22803_c0_g1	Unknown
TRINITY_DN22805_c1_g1	Flavodoxin-like fold
TRINITY_DN22805_c1_g2	Flavodoxin-like fold
TRINITY_DN22811_c0_g1	Unknown
TRINITY_DN22822_c0_g2	Unknown
TRINITY_DN22830_c0_g1	Zinc-ribbon, C4HC2 type
TRINITY_DN22832_c0_g1	Arabidopsis protein of unknown function
TRINITY_DN22833_c0_g1	flocculation via cell wall protein-carbohydrate interaction
TRINITY_DN22839_c1_g1	Polyphenol oxidase middle domain
TRINITY_DN22852_c0_g1	POT family
TRINITY_DN22856_c0_g1	Belongs to the NPH3 family
TRINITY_DN22863_c0_g1	Legume lectin domain
TRINITY_DN22863_c0_g2	Legume lectin domain
TRINITY_DN22863_c0_g3	Legume lectin domain
TRINITY_DN22864_c0_g1	Belongs to the cystatin family. Phytocystatin subfamily
TRINITY_DN22874_c0_g1	Phosphoesterase family
TRINITY_DN22874_c0_g2	Phosphoesterase family
TRINITY_DN22886_c0_g2	RING-H2 zinc finger domain
TRINITY_DN22892_c0_g1	Belongs to the TRAFAC class myosin-kinesin ATPase superfamily. Kinesin family
TRINITY_DN22898_c0_g1	This protein is an auxiliary protein of DNA polymerase delta and is involved in the control of eukaryotic DNA replication by increasing the polymerase's processibility during elongation of the leading strand
TRINITY_DN22906_c0_g1	Unknown
TRINITY_DN22926_c0_g1	B-Box-type zinc finger
TRINITY_DN22926_c1_g1	Unknown
TRINITY_DN22933_c0_g1
TRINITY_DN22947_c0_g1	Protein FAR1-RELATED SEQUENCE
TRINITY_DN22948_c0_g1	Di-glucose binding within endoplasmic reticulum
TRINITY_DN22962_c0_g1	Glucose / Sorbosone dehydrogenase
TRINITY_DN22962_c1_g1	Glucose / Sorbosone dehydrogenase
TRINITY_DN22966_c0_g1	disease resistance protein
TRINITY_DN23004_c0_g1	Ribosome associated membrane protein RAMP4
TRINITY_DN23025_c1_g1	SWIRM-associated region 1
TRINITY_DN23028_c0_g1	Phenylalanine ammonia-lyase
TRINITY_DN2303_c0_g1	Unknown
TRINITY_DN23033_c0_g1	PB1 domain
TRINITY_DN23037_c1_g1	Unknown
TRINITY_DN23039_c0_g2	Sister chromatid cohesion 1 protein
TRINITY_DN23048_c0_g1	C2 domain
TRINITY_DN23050_c0_g1	Core-2/I-Branching enzyme
TRINITY_DN23061_c0_g1	Unknown
TRINITY_DN23063_c0_g1	Unknown
TRINITY_DN23065_c0_g1
TRINITY_DN23075_c0_g1	Unknown
TRINITY_DN23093_c0_g1	Unknown
TRINITY_DN23096_c0_g1	Belongs to the cytochrome P450 family
TRINITY_DN23101_c1_g1	Unknown
TRINITY_DN23106_c1_g1	regulation of ARF protein signal transduction
TRINITY_DN23107_c0_g1	Unknown
TRINITY_DN23114_c0_g1	Belongs to the cytochrome P450 family
TRINITY_DN23115_c0_g1	Belongs to the cyclin family
TRINITY_DN23120_c0_g1	Protein of unknown function (DUF4005)
TRINITY_DN23123_c0_g1	Unknown
TRINITY_DN23139_c0_g1	Unknown
TRINITY_DN23141_c0_g1	Unknown
TRINITY_DN2315_c0_g1	ribosomal protein
TRINITY_DN23150_c1_g1	Unknown
TRINITY_DN23158_c0_g1	Unknown
TRINITY_DN23162_c0_g1	Unknown
TRINITY_DN23167_c0_g1	Unknown
TRINITY_DN2317_c0_g1
TRINITY_DN23176_c0_g2	Unknown
TRINITY_DN23177_c0_g1	Monogalactosyldiacylglycerol (MGDG) synthase
TRINITY_DN23190_c0_g1	Unknown
TRINITY_DN23202_c0_g1	DnaJ domain
TRINITY_DN23209_c0_g1	Chalcone isomerase like
TRINITY_DN23214_c0_g1	Protein ZINC INDUCED
TRINITY_DN23224_c0_g1	Remorin, C-terminal region
TRINITY_DN23245_c0_g1	Unknown
TRINITY_DN23254_c0_g1	Belongs to the adaptor complexes small subunit family
TRINITY_DN23262_c0_g2	Unknown
TRINITY_DN23304_c0_g1	Ribonuclease H protein
TRINITY_DN23304_c1_g1	ribonuclease H protein At1g65750
TRINITY_DN23320_c0_g1	Belongs to the sterol desaturase family
TRINITY_DN23345_c0_g1	Unknown
TRINITY_DN23367_c1_g1	Unknown
TRINITY_DN23379_c0_g1	Unknown
TRINITY_DN23384_c1_g1	source UniProtKB
TRINITY_DN23387_c0_g1	Unknown
TRINITY_DN23401_c0_g1	Unknown
TRINITY_DN23402_c0_g1	Zein-binding
TRINITY_DN23402_c0_g3	Zein-binding
TRINITY_DN23403_c0_g1	Belongs to the plant LTP family
TRINITY_DN23404_c0_g1	Unknown
TRINITY_DN23405_c13_g1	Unknown
TRINITY_DN23405_c18_g1	Unknown
TRINITY_DN23405_c22_g1	Unknown
TRINITY_DN23410_c0_g1	Unknown
TRINITY_DN23426_c2_g1	Tubulin is the major constituent of microtubules. It binds two moles of GTP, one at an exchangeable site on the beta chain and one at a non-exchangeable site on the alpha chain
TRINITY_DN23433_c0_g1	SBP domain
TRINITY_DN23442_c0_g1	Translation initiation factor IF-2, N-terminal region
TRINITY_DN23447_c0_g1	COBRA-like protein
TRINITY_DN23448_c0_g3	Unknown
TRINITY_DN2345_c0_g1	Unknown
TRINITY_DN23462_c0_g1	Unknown
TRINITY_DN23467_c0_g2	Domain of unknown function (DUF4336)
TRINITY_DN23471_c0_g1	Unknown
TRINITY_DN23480_c0_g1	allene oxide cyclase
TRINITY_DN23494_c1_g1	Subtilase family
TRINITY_DN23497_c0_g1	Unknown
TRINITY_DN23500_c0_g3	Unknown
TRINITY_DN23507_c0_g1	Unknown
TRINITY_DN23525_c0_g1
TRINITY_DN23526_c0_g1	This magnesium-dependent enzyme catalyzes the hydrolysis of ATP coupled with the transport of calcium
TRINITY_DN23534_c0_g1	Four repeated domains in the Fasciclin I family of proteins, present in many other contexts.
TRINITY_DN23534_c0_g2	Four repeated domains in the Fasciclin I family of proteins, present in many other contexts.
TRINITY_DN2354_c0_g1	Auxin responsive protein
TRINITY_DN23554_c0_g1	Unknown
TRINITY_DN23565_c0_g1	Unknown
TRINITY_DN23567_c0_g1	Unknown
TRINITY_DN23578_c0_g1
TRINITY_DN23587_c0_g1	Unknown
TRINITY_DN23600_c0_g1	Unknown
TRINITY_DN23616_c0_g1	Calmodulin binding protein-like
TRINITY_DN23620_c0_g1	Potato type II proteinase inhibitor family
TRINITY_DN23628_c0_g2	Unknown
TRINITY_DN23632_c0_g1
TRINITY_DN23643_c0_g1	Dof domain, zinc finger
TRINITY_DN23649_c0_g1	Unknown
TRINITY_DN23649_c0_g2	Unknown
TRINITY_DN23672_c0_g1	Belongs to the thiolase family
TRINITY_DN23686_c0_g1	phosphatidylinositol dephosphorylation
TRINITY_DN23719_c0_g1	Unknown
TRINITY_DN23727_c0_g1	Unknown
TRINITY_DN23730_c0_g1	Unknown
TRINITY_DN23758_c1_g1	Unknown
TRINITY_DN23770_c0_g1	Unknown
TRINITY_DN23780_c0_g2	Unknown
TRINITY_DN23789_c0_g2	Unknown
TRINITY_DN23796_c0_g1	GDSL/SGNH-like Acyl-Esterase family found in Pmr5 and Cas1p
TRINITY_DN23803_c0_g1	Belongs to the NPH3 family
TRINITY_DN23803_c1_g1	Belongs to the NPH3 family
TRINITY_DN23805_c0_g1	Unknown
TRINITY_DN23805_c0_g2	Unknown
TRINITY_DN23809_c0_g1	Unknown
TRINITY_DN23828_c0_g1
TRINITY_DN23833_c0_g1	Unknown
TRINITY_DN23834_c0_g1	prohibitin homologues
TRINITY_DN23837_c0_g1	Plastocyanin-like domain
TRINITY_DN23841_c0_g1	Unknown
TRINITY_DN23841_c0_g2	Phospho-2-dehydro-3-deoxyheptonate aldolase
TRINITY_DN23854_c0_g1	Phosphate-induced protein 1 conserved region
TRINITY_DN23861_c0_g1	Ethylene-responsive nuclear protein
TRINITY_DN2388_c0_g1	Unknown
TRINITY_DN23883_c0_g2	Unknown
TRINITY_DN23892_c0_g1	Belongs to the DEFL family
TRINITY_DN23917_c0_g1	Alpha-L-arabinofuranosidase C-terminus
TRINITY_DN23928_c0_g1	oxidoreductase activity, acting on single donors with incorporation of molecular oxygen, incorporation of two atoms of oxygen
TRINITY_DN23937_c0_g2	Possible plasma membrane-binding motif in junctophilins, PIP-5-kinases and protein kinases.
TRINITY_DN23942_c0_g2	Oligopeptide transporter 4
TRINITY_DN23946_c0_g1	WRKY transcription factor
TRINITY_DN23955_c0_g1	Unknown
TRINITY_DN23955_c1_g1	Unknown
TRINITY_DN23968_c0_g1	Leucine-rich repeats, typical (most populated) subfamily
TRINITY_DN23974_c0_g1	Unknown
TRINITY_DN23981_c0_g1	Microtubule associated protein (MAP65/ASE1 family)
TRINITY_DN23981_c0_g2	Unknown
TRINITY_DN24010_c0_g1	Unknown
TRINITY_DN24012_c0_g1	Unknown
TRINITY_DN24019_c0_g1	cellular macromolecule catabolic process
TRINITY_DN24019_c0_g2	Unknown
TRINITY_DN2403_c0_g1	Unknown
TRINITY_DN24033_c0_g1	OPT oligopeptide transporter protein
TRINITY_DN24033_c1_g1	OPT oligopeptide transporter protein
TRINITY_DN2404_c0_g1	Myb-like DNA-binding domain
TRINITY_DN24050_c0_g1	NmrA-like family
TRINITY_DN24051_c0_g1	Unknown
TRINITY_DN24055_c0_g1	zinc-finger of the FCS-type, C2-C2
TRINITY_DN24064_c0_g1	Unknown
TRINITY_DN24083_c0_g1	bHLH-MYC and R2R3-MYB transcription factors N-terminal
TRINITY_DN24090_c0_g1	Belongs to the peroxidase family
TRINITY_DN24095_c0_g1	Belongs to the protein kinase superfamily. Ser Thr protein kinase family
TRINITY_DN24097_c0_g1	MEKHLA domain
TRINITY_DN24113_c0_g1	Inactive receptor kinase
TRINITY_DN24127_c0_g1	Mitochondrial protein
TRINITY_DN24128_c0_g1	N-terminal domain of ribose phosphate pyrophosphokinase
TRINITY_DN24144_c0_g1	BEST Arabidopsis thaliana protein match is nucleolar protein
TRINITY_DN24144_c0_g2	BEST Arabidopsis thaliana protein match is nucleolar protein
TRINITY_DN24149_c0_g1	RING-type E3 ubiquitin transferase
TRINITY_DN24153_c0_g1	Unknown
TRINITY_DN24161_c0_g1	Unknown
TRINITY_DN24215_c0_g1	Protein of unknown function (DUF 659)
TRINITY_DN24229_c0_g1	Unknown
TRINITY_DN24230_c0_g1	Protein of unknown function (DUF668)
TRINITY_DN24244_c0_g1	Helix-loop-helix DNA-binding domain
TRINITY_DN24249_c0_g1	Potassium transporter
TRINITY_DN24264_c0_g1	Unknown
TRINITY_DN2427_c0_g1	RNA polymerase II transcription regulator recruiting activity
TRINITY_DN24279_c0_g1	Unknown
TRINITY_DN24283_c0_g1	Unknown
TRINITY_DN24285_c0_g1	ABC transporter C family member
TRINITY_DN24289_c0_g1	Unknown
TRINITY_DN24297_c0_g1	Heavy-metal-associated domain
TRINITY_DN24299_c0_g1	Unknown
TRINITY_DN24300_c0_g2	PDDEXK-like family of unknown function
TRINITY_DN24312_c1_g1	Anaphase-promoting complex subunit 11 RING-H2 finger
TRINITY_DN24317_c2_g1	Unknown
TRINITY_DN24325_c0_g1	serine threonine-protein kinase-like protein
TRINITY_DN2433_c0_g1	This enzyme condenses acetyl-CoA with acetoacetyl-CoA to form HMG-CoA, which is the substrate for HMG-CoA reductase
TRINITY_DN24333_c0_g2	Prenyltransferase and squalene oxidase repeat
TRINITY_DN24341_c1_g1	Unknown
TRINITY_DN24345_c1_g1	Unknown
TRINITY_DN24348_c1_g1	Belongs to the iron ascorbate-dependent oxidoreductase family
TRINITY_DN24353_c0_g1	MAC/Perforin domain
TRINITY_DN24374_c0_g2	Unknown
TRINITY_DN24379_c0_g1	Unknown
TRINITY_DN24382_c0_g1	Belongs to the TRAFAC class myosin-kinesin ATPase superfamily. Kinesin family
TRINITY_DN24383_c0_g1	Belongs to the peptidase A1 family
TRINITY_DN24383_c0_g2	Belongs to the peptidase A1 family
TRINITY_DN24383_c0_g3	Belongs to the peptidase A1 family
TRINITY_DN24391_c0_g1	Protein of unknown function (DUF1997)
TRINITY_DN24417_c0_g2	Unknown
TRINITY_DN24420_c0_g2	Unknown
TRINITY_DN24431_c0_g1	BES1/BZR1 plant transcription factor, N-terminal
TRINITY_DN24450_c0_g1	Polyketide cyclase / dehydrase and lipid transport
TRINITY_DN2446_c0_g1	Unknown
TRINITY_DN24460_c0_g1	bromo domain
TRINITY_DN24462_c0_g1	Unknown
TRINITY_DN24468_c0_g1	Glycosyltransferase family 10 (fucosyltransferase) C-term
TRINITY_DN24475_c0_g2	Unknown
TRINITY_DN24478_c0_g1	DnaJ molecular chaperone homology domain
TRINITY_DN24486_c0_g1	Unknown
TRINITY_DN24494_c0_g1	Unknown
TRINITY_DN24503_c0_g1	Unknown
TRINITY_DN24505_c0_g1	Vacuolar protein sorting-associated protein 62
TRINITY_DN24515_c0_g1	Unknown
TRINITY_DN24515_c0_g2	Unknown
TRINITY_DN24516_c0_g1	Unknown
TRINITY_DN2452_c0_g1	POT family
TRINITY_DN24522_c0_g1	Belongs to the sterol desaturase family
TRINITY_DN24530_c0_g1	Unknown
TRINITY_DN24537_c1_g1	Unknown
TRINITY_DN24538_c0_g1
TRINITY_DN24567_c0_g1	Belongs to the UDP-glycosyltransferase family
TRINITY_DN24596_c0_g1	Unknown
TRINITY_DN24636_c0_g1	Protein of unknown function (DUF668)
TRINITY_DN24640_c0_g1	Unknown
TRINITY_DN24653_c0_g1
TRINITY_DN24662_c0_g1	Unknown
TRINITY_DN24664_c1_g1	Unknown
TRINITY_DN24673_c0_g1	salicylic acid-binding protein 2-like
TRINITY_DN24673_c0_g2	salicylic acid-binding protein 2-like
TRINITY_DN24689_c0_g1	EF-hand domain pair
TRINITY_DN24689_c0_g2	EF-hand domain pair
TRINITY_DN24691_c0_g2	Unknown
TRINITY_DN24694_c0_g1	Unknown
TRINITY_DN24700_c0_g2	Protein kinase domain
TRINITY_DN24711_c0_g1	AP2 domain
TRINITY_DN24711_c0_g2	AP2 domain
TRINITY_DN24712_c0_g1	Four repeated domains in the Fasciclin I family of proteins, present in many other contexts.
TRINITY_DN24716_c0_g1	Unknown
TRINITY_DN24726_c0_g1	Unknown
TRINITY_DN24727_c0_g1	RNA polymerase II transcription regulator recruiting activity
TRINITY_DN24731_c0_g1	protein heterodimerization activity
TRINITY_DN24737_c0_g1	Unknown
TRINITY_DN2475_c0_g1	Unknown
TRINITY_DN24754_c0_g1	Oligopeptide transporter 4
TRINITY_DN24754_c0_g2	Oligopeptide transporter 4
TRINITY_DN24755_c0_g1	Unknown
TRINITY_DN24765_c0_g1	Unknown
TRINITY_DN24768_c0_g1	ABC transporter transmembrane region
TRINITY_DN24769_c0_g1	BTB POZ domain-containing protein
TRINITY_DN2477_c0_g1	Unknown
TRINITY_DN24786_c0_g1	Unknown
TRINITY_DN24789_c0_g1	Unknown
TRINITY_DN2479_c0_g1	Unknown
TRINITY_DN24792_c0_g1	Belongs to the cyclin family
TRINITY_DN24794_c0_g3	Protein tyrosine kinase
TRINITY_DN24800_c0_g1	Converts alpha-aldose to the beta-anomer
TRINITY_DN24800_c1_g1	Unknown
TRINITY_DN24805_c0_g1
TRINITY_DN24808_c0_g1	Unknown
TRINITY_DN2481_c0_g1	Serine threonine-protein kinase
TRINITY_DN24821_c0_g1	Unknown
TRINITY_DN24826_c0_g1	Domain of unknown function (DUF4220)
TRINITY_DN24842_c0_g1	Plant invertase/pectin methylesterase inhibitor
TRINITY_DN24859_c0_g1	Unknown
TRINITY_DN24870_c0_g1	Protein tyrosine kinase
TRINITY_DN24884_c0_g1	Unknown
TRINITY_DN24887_c0_g1
TRINITY_DN24893_c0_g1	Redoxin
TRINITY_DN24897_c0_g1	Armadillo/beta-catenin-like repeat
TRINITY_DN24897_c0_g2	Armadillo/beta-catenin-like repeat
TRINITY_DN24900_c1_g2	Unknown
TRINITY_DN24916_c0_g1	RING-type E3 ubiquitin transferase
TRINITY_DN24923_c0_g1	Belongs to the NPH3 family
TRINITY_DN24934_c0_g1	Catalyzes the synthesis of activated sulfate
TRINITY_DN24959_c0_g1	Modified RING finger domain
TRINITY_DN24962_c0_g1
TRINITY_DN24974_c0_g1	Belongs to the glycosyltransferase 2 family. Plant cellulose synthase subfamily
TRINITY_DN24989_c0_g1	Transferase family
TRINITY_DN25007_c0_g1	Zinc finger C-x8-C-x5-C-x3-H type (and similar)
TRINITY_DN25012_c0_g1	Unknown
TRINITY_DN25022_c0_g1	Transferase family
TRINITY_DN25022_c0_g2	Transferase family
TRINITY_DN25032_c0_g1	Unknown
TRINITY_DN25042_c0_g1	Leucine Rich repeat
TRINITY_DN25052_c1_g1	Unknown
TRINITY_DN25067_c1_g1	Unknown
TRINITY_DN25068_c0_g1	Unknown
TRINITY_DN25083_c0_g1	Unknown
TRINITY_DN25092_c0_g1	DDE superfamily endonuclease
TRINITY_DN25095_c0_g1	Unknown
TRINITY_DN25104_c0_g2	Guanylate kinase homologues.
TRINITY_DN25108_c0_g1	Alpha galactosidase A
TRINITY_DN25116_c0_g1	Pentatricopeptide repeat domain
TRINITY_DN25117_c0_g1	Belongs to the protein kinase superfamily
TRINITY_DN25130_c0_g1	Unknown
TRINITY_DN25134_c0_g1	Unknown
TRINITY_DN25153_c0_g1	Unknown
TRINITY_DN25157_c0_g1	YqaJ-like viral recombinase domain
TRINITY_DN2516_c0_g1	Unknown
TRINITY_DN25167_c0_g2	Unknown
TRINITY_DN25170_c0_g1	Unknown
TRINITY_DN25174_c0_g1	Zinc-binding dehydrogenase
TRINITY_DN25209_c0_g1	VQ motif
TRINITY_DN25214_c0_g2	PPR repeat
TRINITY_DN25217_c0_g1	NAD kinase 2
TRINITY_DN25232_c0_g1	RmlD substrate binding domain
TRINITY_DN25241_c0_g1	Unknown
TRINITY_DN25246_c0_g1	RING-type E3 ubiquitin transferase
TRINITY_DN25253_c0_g1	Associated with HOX
TRINITY_DN25266_c0_g1	Unknown
TRINITY_DN25269_c0_g1	Belongs to the cytochrome b5 family
TRINITY_DN25272_c0_g1	Belongs to the glycosyltransferase 2 family. Plant cellulose synthase subfamily
TRINITY_DN25276_c1_g1	Domain of unknown function (DUF4219)
TRINITY_DN25284_c0_g1	Belongs to the class-III pyridoxal-phosphate-dependent aminotransferase family
TRINITY_DN25288_c1_g1
TRINITY_DN25302_c0_g1	Unknown
TRINITY_DN25302_c2_g1	Unknown
TRINITY_DN25306_c2_g2	Unknown
TRINITY_DN25308_c0_g2	Transcriptional repressor, ovate
TRINITY_DN25310_c1_g1	Unknown
TRINITY_DN25311_c0_g1	Retrotransposon gag protein
TRINITY_DN25311_c0_g2	Retrotransposon gag protein
TRINITY_DN25313_c0_g1	Unknown
TRINITY_DN25317_c1_g1	Leucine rich repeat
TRINITY_DN25320_c0_g2	WD40 repeats
TRINITY_DN25332_c0_g1	Thioredoxin-related transmembrane protein
TRINITY_DN25343_c0_g1	spliceosomal complex assembly
TRINITY_DN25351_c0_g1
TRINITY_DN25364_c0_g1	Unknown
TRINITY_DN25371_c0_g1
TRINITY_DN25371_c1_g1	protein heterodimerization activity
TRINITY_DN25375_c0_g1
TRINITY_DN25384_c0_g1	Unknown
TRINITY_DN25400_c0_g1	Unknown
TRINITY_DN25401_c1_g1	Unknown
TRINITY_DN25411_c0_g1	Unknown
TRINITY_DN25411_c0_g2	Choline/ethanolamine kinase
TRINITY_DN25437_c0_g1	Unknown
TRINITY_DN25464_c0_g1	Unknown
TRINITY_DN25481_c2_g1	Glutathione S-transferase, N-terminal domain
TRINITY_DN25493_c0_g1	Belongs to the cytochrome P450 family
TRINITY_DN25508_c0_g1	Belongs to the UDP-glycosyltransferase family
TRINITY_DN25510_c0_g1	Unknown
TRINITY_DN25527_c0_g1	Unknown
TRINITY_DN25541_c0_g1	Unknown
TRINITY_DN25551_c0_g1	Unknown
TRINITY_DN25552_c0_g1	Belongs to the peptidase S10 family
TRINITY_DN25554_c0_g2	DNA binding domain
TRINITY_DN25564_c0_g1	Unknown
TRINITY_DN25593_c1_g2	source UniProtKB
TRINITY_DN25596_c1_g1	Unknown
TRINITY_DN25600_c0_g1	Zinc finger C-x8-C-x5-C-x3-H type (and similar)
TRINITY_DN25615_c0_g1	Unknown
TRINITY_DN25620_c0_g1	Unknown
TRINITY_DN25638_c0_g2	Phloem protein 2
TRINITY_DN25644_c0_g1	Polyketide cyclase / dehydrase and lipid transport
TRINITY_DN25650_c1_g1	Unknown
TRINITY_DN25651_c0_g1	Unknown
TRINITY_DN25663_c0_g1	Belongs to the major facilitator superfamily. Sugar transporter (TC 2.A.1.1) family
TRINITY_DN25663_c0_g2	Unknown
TRINITY_DN25676_c0_g1	TCP family transcription factor
TRINITY_DN25677_c0_g1	AMP-binding enzyme
TRINITY_DN25680_c0_g1	CCT motif
TRINITY_DN25697_c0_g1
TRINITY_DN25700_c0_g1	Belongs to the protein kinase superfamily
TRINITY_DN25705_c0_g1	Belongs to the UDP-glycosyltransferase family
TRINITY_DN25719_c0_g1	DNA polymerase family A
TRINITY_DN25720_c0_g1	BEST Arabidopsis thaliana protein match is nucleolar protein
TRINITY_DN25725_c0_g1	Protein of unknown function (DUF740)
TRINITY_DN25736_c0_g1	Belongs to the glycosyltransferase 2 family. Plant cellulose synthase subfamily
TRINITY_DN25740_c0_g1	Protein kinase domain
TRINITY_DN25757_c0_g1	Belongs to the D-isomer specific 2-hydroxyacid dehydrogenase family
TRINITY_DN25758_c0_g1	F-box domain
TRINITY_DN25768_c0_g1	Myb-like DNA-binding domain
TRINITY_DN25769_c0_g1
TRINITY_DN25779_c0_g1	Unknown
TRINITY_DN25785_c0_g1	Protein phosphatase 2C
TRINITY_DN25785_c0_g2	Protein phosphatase 2C
TRINITY_DN25789_c0_g1	disease resistance protein
TRINITY_DN25798_c0_g1	disease resistance protein
TRINITY_DN25808_c0_g1	single fertilization
TRINITY_DN25808_c0_g2	single fertilization
TRINITY_DN25816_c0_g1	Unknown
TRINITY_DN25818_c0_g1	Belongs to the RNase T2 family
TRINITY_DN25821_c0_g1	Unknown
TRINITY_DN25831_c0_g1	Galactose oxidase, central domain
TRINITY_DN25833_c0_g1	Unknown
TRINITY_DN25833_c0_g2	Unknown
TRINITY_DN25837_c1_g1	transposition, RNA-mediated
TRINITY_DN25862_c0_g1	Unknown
TRINITY_DN25868_c0_g1	Serine threonine-protein kinase
TRINITY_DN25868_c0_g2	Serine threonine-protein kinase
TRINITY_DN25872_c0_g1	WRKY DNA -binding domain
TRINITY_DN25877_c0_g1	Unknown
TRINITY_DN25886_c0_g1	Unknown
TRINITY_DN25903_c0_g1	protein disulfide oxidoreductase activity
TRINITY_DN25904_c0_g1	Protein phosphatase 2C
TRINITY_DN25909_c0_g1	Phenylalanine ammonia-lyase
TRINITY_DN25911_c0_g1	Lipase (class 3)
TRINITY_DN25913_c1_g1	Unknown
TRINITY_DN25916_c0_g1	Unknown
TRINITY_DN25937_c0_g1	DNA-binding domain in plant proteins such as APETALA2 and EREBPs
TRINITY_DN25937_c0_g2	Unknown
TRINITY_DN25949_c0_g1	Protein phosphatase 2C
TRINITY_DN25951_c0_g1	Unknown
TRINITY_DN25998_c0_g1	Pollen allergen
TRINITY_DN26005_c0_g1	Salt stress response/antifungal
TRINITY_DN26006_c0_g1	Unknown
TRINITY_DN26008_c0_g1
TRINITY_DN26017_c0_g1	EF-hand domain
TRINITY_DN26030_c0_g2	Zinc finger domain
TRINITY_DN26033_c0_g1	Mitochondrial protein
TRINITY_DN26044_c0_g1	ABC transporter C family member 9
TRINITY_DN26049_c0_g1	bZIP transcription factor
TRINITY_DN26049_c0_g2	Unknown
TRINITY_DN26069_c0_g1	Unknown
TRINITY_DN26069_c0_g2	Unknown
TRINITY_DN26072_c0_g2
TRINITY_DN26074_c0_g1	Unknown
TRINITY_DN26075_c0_g1	Belongs to the AAA ATPase family
TRINITY_DN26081_c0_g1	Unknown
TRINITY_DN26093_c0_g1	Possibly involved in carbohydrate binding
TRINITY_DN26093_c1_g1	Possibly involved in carbohydrate binding
TRINITY_DN26094_c0_g1	Unknown
TRINITY_DN26101_c0_g1	DNA binding domain
TRINITY_DN26103_c0_g1	Unknown
TRINITY_DN26108_c0_g1	Anaphase-promoting complex subunit 11 RING-H2 finger
TRINITY_DN26110_c0_g1	Unknown
TRINITY_DN26111_c0_g1	Unknown
TRINITY_DN26133_c0_g1	Protein tyrosine kinase
TRINITY_DN26135_c0_g1	zinc-binding in reverse transcriptase
TRINITY_DN26138_c0_g1
TRINITY_DN26145_c0_g1	Unknown
TRINITY_DN26156_c0_g1	Unknown
TRINITY_DN26176_c0_g1	NB-ARC domain
TRINITY_DN26181_c0_g1	cytochrome c oxidase
TRINITY_DN26189_c0_g1	Unknown
TRINITY_DN26222_c0_g2	Unknown
TRINITY_DN26227_c0_g1	Protein of unknown function (DUF1645)
TRINITY_DN26229_c0_g1	Serine threonine-protein kinase
TRINITY_DN26232_c0_g1	Sugar (and other) transporter
TRINITY_DN26238_c0_g1	Belongs to the ABC transporter superfamily. ABCG family. PDR (TC 3.A.1.205) subfamily
TRINITY_DN26238_c0_g2	Belongs to the ABC transporter superfamily. ABCG family. PDR (TC 3.A.1.205) subfamily
TRINITY_DN26248_c0_g1	helix loop helix domain
TRINITY_DN26259_c0_g2	Unknown
TRINITY_DN26262_c0_g1	Pathogenesis-related protein Bet v I family
TRINITY_DN26270_c0_g1	Unknown
TRINITY_DN2629_c0_g2	Unknown
TRINITY_DN26302_c0_g1	Unknown
TRINITY_DN26307_c0_g2	Lipase (class 3)
TRINITY_DN26308_c0_g1	Alpha beta hydrolase domain-containing protein
TRINITY_DN26313_c1_g1	Unknown
TRINITY_DN26317_c1_g1	divergent subfamily of APPLE domains
TRINITY_DN26321_c0_g1	Domain of unknown function (DUF4228)
TRINITY_DN26321_c0_g2	Domain of unknown function (DUF4228)
TRINITY_DN26322_c0_g1	Unknown
TRINITY_DN26323_c0_g1	Unknown
TRINITY_DN26325_c0_g1	phosphatidylinositol dephosphorylation
TRINITY_DN26327_c0_g2
TRINITY_DN26333_c0_g1	zinc-finger of the FCS-type, C2-C2
TRINITY_DN26335_c0_g1
TRINITY_DN26344_c1_g1	Unknown
TRINITY_DN26353_c0_g1	divergent subfamily of APPLE domains
TRINITY_DN26360_c0_g1	Unknown
TRINITY_DN26367_c0_g1	Pollen proteins Ole e I like
TRINITY_DN26381_c7_g1	RNA recognition motif
TRINITY_DN26387_c0_g1	LysM domain
TRINITY_DN26392_c0_g1	Peptidoglycan-binding LysM domain-containing protein
TRINITY_DN26403_c0_g1	Unknown
TRINITY_DN26406_c0_g1	bHLH-MYC and R2R3-MYB transcription factors N-terminal
TRINITY_DN26443_c0_g1	Unknown
TRINITY_DN26448_c0_g1	Belongs to the peptidase S10 family
TRINITY_DN26455_c0_g2	Galactokinase galactose-binding signature
TRINITY_DN26468_c0_g1	Unknown
TRINITY_DN26476_c0_g1	phosphatidylinositol dephosphorylation
TRINITY_DN26478_c0_g2	Unknown
TRINITY_DN26478_c0_g3	Unknown
TRINITY_DN26482_c0_g1	Catalyzes the ATP-dependent amination of UTP to CTP with either L-glutamine or ammonia as the source of nitrogen
TRINITY_DN26490_c1_g1	Unknown
TRINITY_DN26505_c0_g1	Unknown
TRINITY_DN26516_c0_g1	Universal stress protein family
TRINITY_DN26525_c0_g1	PAN-like domain
TRINITY_DN26525_c0_g2	PAN-like domain
TRINITY_DN26527_c0_g1	Unknown
TRINITY_DN26527_c0_g2	Unknown
TRINITY_DN26530_c0_g1	Unknown
TRINITY_DN26539_c0_g1	Leucine Rich Repeat
TRINITY_DN26546_c0_g1
TRINITY_DN26549_c0_g1
TRINITY_DN26552_c1_g2	Unknown
TRINITY_DN26566_c0_g1	SANT SWI3, ADA2, N-CoR and TFIIIB'' DNA-binding domains
TRINITY_DN26569_c0_g1	Unknown
TRINITY_DN26569_c0_g2	Unknown
TRINITY_DN26577_c0_g1	Belongs to the UDP-glycosyltransferase family
TRINITY_DN26605_c0_g1	epoxide hydrolase
TRINITY_DN26610_c0_g3	Unknown
TRINITY_DN26622_c0_g1	Belongs to the cytochrome P450 family
TRINITY_DN26622_c0_g2	Belongs to the cytochrome P450 family
TRINITY_DN26626_c0_g1	Zinc finger, C3HC4 type (RING finger)
TRINITY_DN26632_c0_g1	Protein kinase domain
TRINITY_DN26639_c0_g1	Prolyl oligopeptidase, N-terminal beta-propeller domain
TRINITY_DN26640_c0_g1	Unknown
TRINITY_DN26644_c0_g2	Unknown
TRINITY_DN26649_c0_g1	KIP1-like protein
TRINITY_DN26649_c0_g2	KIP1-like protein
TRINITY_DN26649_c0_g4	KIP1-like protein
TRINITY_DN26650_c0_g1	No apical meristem (NAM) protein
TRINITY_DN26661_c0_g1	Protein kinase domain
TRINITY_DN26663_c0_g1	IQ-domain
TRINITY_DN26668_c0_g1	EXS family
TRINITY_DN26677_c0_g1	Belongs to the cytochrome P450 family
TRINITY_DN26680_c0_g1	Reverse transcriptase (RNA-dependent DNA polymerase)
TRINITY_DN26680_c0_g2	Reverse transcriptase (RNA-dependent DNA polymerase)
TRINITY_DN26691_c0_g1	Glutaredoxin
TRINITY_DN26696_c0_g1	Acyl-coenzyme A thioesterase 9
TRINITY_DN26696_c0_g2	Acyl-coenzyme A thioesterase 9
TRINITY_DN26704_c0_g1	Unknown
TRINITY_DN26705_c0_g1	RING-H2 zinc finger domain
TRINITY_DN2672_c0_g1	Unknown
TRINITY_DN26732_c0_g1	EamA-like transporter family
TRINITY_DN26732_c0_g2	EamA-like transporter family
TRINITY_DN26735_c0_g1	Belongs to the expansin family
TRINITY_DN26742_c0_g1	Tryptophan/tyrosine permease family
TRINITY_DN26744_c0_g2
TRINITY_DN26749_c0_g1	DnaJ molecular chaperone homology domain
TRINITY_DN26754_c0_g1	transposition, RNA-mediated
TRINITY_DN26758_c0_g1	Xyloglucan glycosyltransferase
TRINITY_DN26758_c0_g2	Xyloglucan glycosyltransferase
TRINITY_DN26758_c0_g3	Xyloglucan glycosyltransferase
TRINITY_DN26761_c0_g1	peptide chain release factor subunit
TRINITY_DN26761_c0_g2	peptide chain release factor subunit
TRINITY_DN26764_c0_g1	RING-type E3 ubiquitin transferase
TRINITY_DN26767_c0_g1	Reverse transcriptase (RNA-dependent DNA polymerase)
TRINITY_DN26770_c0_g1	Belongs to the protein kinase superfamily. Ser Thr protein kinase family
TRINITY_DN26775_c0_g1	Belongs to the UDP-glycosyltransferase family
TRINITY_DN26775_c0_g2	Belongs to the UDP-glycosyltransferase family
TRINITY_DN26781_c2_g1	Zeta toxin
TRINITY_DN26782_c0_g1	chromatin DNA binding
TRINITY_DN26791_c0_g1
TRINITY_DN26798_c0_g1	Heavy-metal-associated domain
TRINITY_DN26805_c0_g1	Unknown
TRINITY_DN26806_c0_g1	Lectin-domain containing receptor kinase
TRINITY_DN26807_c0_g1	lipolytic acyl hydrolase (LAH)
TRINITY_DN26807_c1_g1	Belongs to the cyclin family
TRINITY_DN2681_c0_g1	Unknown
TRINITY_DN26810_c0_g1	Belongs to the major facilitator superfamily. Sugar transporter (TC 2.A.1.1) family
TRINITY_DN26812_c0_g2	Unknown
TRINITY_DN26812_c1_g1	Unknown
TRINITY_DN26813_c0_g1	Belongs to the major facilitator superfamily. Sugar transporter (TC 2.A.1.1) family
TRINITY_DN26818_c0_g1
TRINITY_DN26818_c0_g2
TRINITY_DN26830_c0_g1	GDP-fucose protein O-fucosyltransferase
TRINITY_DN26831_c0_g1	PA domain
TRINITY_DN26831_c0_g2	PA domain
TRINITY_DN26838_c0_g1	Belongs to the iron ascorbate-dependent oxidoreductase family
TRINITY_DN26839_c0_g1	transposition, RNA-mediated
TRINITY_DN26844_c0_g1	Unknown
TRINITY_DN26876_c0_g1	Homeobox associated leucine zipper
TRINITY_DN26879_c1_g1	FAD binding domain
TRINITY_DN26879_c1_g2	FAD binding domain
TRINITY_DN26886_c0_g1	Unknown
TRINITY_DN26901_c0_g1	Unknown
TRINITY_DN26909_c0_g1	GMC oxidoreductase
TRINITY_DN26919_c0_g1	ZIP Zinc transporter
TRINITY_DN26919_c0_g2	ZIP Zinc transporter
TRINITY_DN26919_c0_g5	Unknown
TRINITY_DN26924_c0_g1	Belongs to the multi antimicrobial extrusion (MATE) (TC 2.A.66.1) family
TRINITY_DN26926_c0_g1	Man1-Src1p-C-terminal domain
TRINITY_DN26927_c0_g1	Hsp90 protein
TRINITY_DN26930_c0_g1	Polysaccharide biosynthesis
TRINITY_DN26934_c0_g1	transposition, RNA-mediated
TRINITY_DN26954_c0_g1	Permease family
TRINITY_DN26961_c0_g1	BEST Arabidopsis thaliana protein match is nucleolar protein
TRINITY_DN26985_c0_g1
TRINITY_DN26988_c0_g1	Protein of unknown function (DUF1635)
TRINITY_DN26992_c0_g1	Unknown
TRINITY_DN26998_c0_g1	Unknown
TRINITY_DN26999_c0_g1	Unknown
TRINITY_DN27006_c0_g2	Unknown
TRINITY_DN27020_c0_g1	Universal stress protein family
TRINITY_DN27020_c0_g2	Universal stress protein family
TRINITY_DN27026_c0_g2	Unknown
TRINITY_DN27034_c0_g2	Unknown
TRINITY_DN27047_c0_g1	Unknown
TRINITY_DN27048_c0_g1	phosphatidylinositol dephosphorylation
TRINITY_DN27049_c0_g2	Protein kinase domain
TRINITY_DN27072_c0_g1	No apical meristem (NAM) protein
TRINITY_DN27079_c0_g1	Belongs to the UDP-glycosyltransferase family
TRINITY_DN27092_c0_g1	Aldo/keto reductase family
TRINITY_DN27094_c0_g1	Unknown
TRINITY_DN27095_c0_g1	DNA binding domain
TRINITY_DN271_c0_g1	heat shock factor
TRINITY_DN27107_c0_g1	Unknown
TRINITY_DN27107_c0_g2	Unknown
TRINITY_DN27126_c0_g1
TRINITY_DN27135_c0_g1	Nuclear pore complex protein
TRINITY_DN27136_c0_g1	Plant calmodulin-binding domain
TRINITY_DN2714_c0_g1	Unknown
TRINITY_DN27140_c0_g2	Unknown
TRINITY_DN27165_c0_g1	Unknown
TRINITY_DN27179_c0_g1	Unknown
TRINITY_DN27183_c0_g1	Thioredoxin
TRINITY_DN27193_c0_g1	Anthranilate N-benzoyltransferase protein
TRINITY_DN27201_c0_g1	Unknown
TRINITY_DN27204_c0_g1	Unknown
TRINITY_DN27212_c0_g1	Unknown
TRINITY_DN27217_c25_g1	Unknown
TRINITY_DN27232_c0_g1
TRINITY_DN27236_c0_g1	Plastocyanin-like domain
TRINITY_DN27243_c0_g1	Unknown
TRINITY_DN27243_c0_g2	Unknown
TRINITY_DN27250_c0_g1	Unknown
TRINITY_DN27250_c0_g2	Reverse transcriptase (RNA-dependent DNA polymerase)
TRINITY_DN27257_c1_g1	Unknown
TRINITY_DN27258_c0_g2	Protein kinase domain
TRINITY_DN27260_c0_g1	Phosphate-induced protein 1 conserved region
TRINITY_DN27262_c1_g1	RING-like zinc finger
TRINITY_DN27269_c0_g1	Serine threonine-protein kinase
TRINITY_DN27296_c0_g1	Unknown
TRINITY_DN27308_c0_g1	Belongs to the glycosyltransferase 2 family. Plant cellulose synthase subfamily
TRINITY_DN27309_c0_g3	Proline-rich nuclear receptor coactivator motif
TRINITY_DN27319_c0_g1	Lethal giant larvae(Lgl) like, C-terminal
TRINITY_DN27319_c1_g1	Lethal giant larvae(Lgl) like, C-terminal
TRINITY_DN27319_c1_g2	Lethal giant larvae(Lgl) like, C-terminal
TRINITY_DN27321_c0_g1
TRINITY_DN2734_c0_g2	Unknown
TRINITY_DN27340_c0_g1	peptidase C48 domain family protein
TRINITY_DN27346_c0_g1	Serine threonine-protein kinase
TRINITY_DN27346_c0_g2	Serine threonine-protein kinase
TRINITY_DN27352_c0_g1	Unknown
TRINITY_DN27362_c0_g1	Unknown
TRINITY_DN27370_c0_g1	Unknown
TRINITY_DN27380_c0_g1	Unknown
TRINITY_DN27391_c0_g1	EF-hand domain pair
TRINITY_DN27403_c0_g1	C2 domain
TRINITY_DN27422_c0_g1	Unknown
TRINITY_DN27441_c0_g1	Unknown
TRINITY_DN27448_c0_g1	Unknown
TRINITY_DN27450_c0_g1	AP2 domain
TRINITY_DN27453_c0_g2
TRINITY_DN27455_c0_g1	COBRA-like protein
TRINITY_DN27469_c0_g2	Protein of unknown function (DUF740)
TRINITY_DN27479_c5_g1	Unknown
TRINITY_DN27485_c1_g1	Glutaredoxin
TRINITY_DN27496_c0_g1	Transmembrane amino acid transporter protein
TRINITY_DN27499_c0_g1	Protein kinase domain
TRINITY_DN27505_c0_g1	Unknown
TRINITY_DN27536_c1_g1	Belongs to the major facilitator superfamily. Sugar transporter (TC 2.A.1.1) family
TRINITY_DN27542_c0_g1	Non-specific serine threonine protein kinase
TRINITY_DN27555_c1_g1	Unknown
TRINITY_DN27567_c0_g1	Unknown
TRINITY_DN27568_c0_g1	Unknown
TRINITY_DN27573_c0_g1	Serine threonine-protein kinase
TRINITY_DN27575_c0_g1	Unknown
TRINITY_DN27577_c1_g1	Unknown
TRINITY_DN27585_c0_g3	Auxin response factors (ARFs) are transcriptional factors that bind specifically to the DNA sequence 5'-TGTCTC-3' found in the auxin-responsive promoter elements (AuxREs)
TRINITY_DN27592_c0_g1	Belongs to the glycosyltransferase 1 family
TRINITY_DN27592_c0_g2	Belongs to the glycosyltransferase 1 family
TRINITY_DN27592_c0_g3	Belongs to the glycosyltransferase 1 family
TRINITY_DN27604_c0_g1
TRINITY_DN27613_c0_g2	Di-glucose binding within endoplasmic reticulum
TRINITY_DN27613_c1_g2	Unknown
TRINITY_DN27618_c0_g1	Glucose / Sorbosone dehydrogenase
TRINITY_DN27622_c0_g1	Four repeated domains in the Fasciclin I family of proteins, present in many other contexts.
TRINITY_DN27622_c1_g1	Unknown
TRINITY_DN27622_c2_g1	ADP,ATP carrier protein
TRINITY_DN27624_c0_g1	ATP-citrate synthase
TRINITY_DN27650_c0_g1	Unknown
TRINITY_DN27651_c0_g1
TRINITY_DN27654_c0_g1	Component of the FACT complex, a general chromatin factor that acts to reorganize nucleosomes. The FACT complex is involved in multiple processes that require DNA as a template such as mRNA elongation, DNA replication and DNA repair. During transcription elongation the FACT complex acts as a histone chaperone that both destabilizes and restores nucleosomal structure. It facilitates the passage of…
TRINITY_DN27654_c2_g1	Component of the FACT complex, a general chromatin factor that acts to reorganize nucleosomes. The FACT complex is involved in multiple processes that require DNA as a template such as mRNA elongation, DNA replication and DNA repair. During transcription elongation the FACT complex acts as a histone chaperone that both destabilizes and restores nucleosomal structure. It facilitates the passage of…
TRINITY_DN27674_c0_g1	Wall-associated receptor kinase C-terminal
TRINITY_DN27678_c0_g1	Belongs to the DEFL family
TRINITY_DN27683_c0_g1	Chitinase class I
TRINITY_DN27692_c0_g1	Unknown
TRINITY_DN27698_c1_g1	Unknown
TRINITY_DN27707_c0_g1	Protein phosphatase 2C
TRINITY_DN27707_c0_g2	Protein phosphatase 2C
TRINITY_DN2771_c0_g1	Unknown
TRINITY_DN27723_c0_g1	Subtilase family
TRINITY_DN27726_c0_g1	PHD-finger
TRINITY_DN27738_c0_g1	Unknown
TRINITY_DN27742_c0_g1	Unknown
TRINITY_DN27742_c0_g2	Unknown
TRINITY_DN27745_c1_g1	Unknown
TRINITY_DN27746_c0_g1	transposition, RNA-mediated
TRINITY_DN27747_c0_g1	Unknown
TRINITY_DN27750_c0_g1	Belongs to the UDP-glycosyltransferase family
TRINITY_DN27779_c1_g1	Unknown
TRINITY_DN27780_c0_g1	helix loop helix domain
[truncated: 10,916 more rows]
