# Supplementary material for: Genomic Characteristics of Elite Maize Inbred Line 18-599 and Its Transcriptional Response to Drought and Low-Temperature Stresses
Source: Plants (Basel). 2022 Nov 25;11(23):3242. doi: 10.3390/plants11233242 (PMC9739999; doi:10.3390/plants11233242)
Supplement: Supplementary file 1 [file plants-11-03242-s001.zip › plants-2001102 supplementary/Table S3.xlsx]

## Sheet: Sheet1
Table S3 Differentially expressing genes in response to low-temperature stess
Gene stable ID	Gene description
TRINITY_DN10_c0_g1	Pentacotripeptide-repeat region of PRORP
TRINITY_DN100_c0_g1	Pentacotripeptide-repeat region of PRORP
TRINITY_DN1000_c0_g1	Domain of unknown function (DUF2828)
TRINITY_DN10000_c0_g2	Unknown
TRINITY_DN100000_c0_g1	Unknown
TRINITY_DN100004_c0_g1	Unknown
TRINITY_DN100011_c0_g1	Microtubule associated protein (MAP65/ASE1 family)
TRINITY_DN100013_c0_g1	Pectate lyase superfamily protein
TRINITY_DN100014_c0_g1	Unknown
TRINITY_DN100015_c0_g1	Unknown
TRINITY_DN100018_c0_g1	Reticulon-like protein
TRINITY_DN10002_c0_g1	plant mutator transposase zinc finger
TRINITY_DN10003_c0_g1	Unknown
TRINITY_DN100042_c0_g1	Unknown
TRINITY_DN100047_c0_g1	Unknown
TRINITY_DN100051_c0_g1	Ethylene-responsive nuclear protein
TRINITY_DN100059_c0_g1	Unknown
TRINITY_DN100063_c0_g1
TRINITY_DN100064_c0_g1	Unknown
TRINITY_DN100076_c0_g1	Unknown
TRINITY_DN100096_c0_g1	Unknown
TRINITY_DN100103_c0_g1	Unknown
TRINITY_DN10011_c0_g1	Unknown
TRINITY_DN100118_c0_g1	plant mutator transposase zinc finger
TRINITY_DN100126_c0_g1	Unknown
TRINITY_DN10013_c0_g1	Unknown
TRINITY_DN10014_c0_g1	Belongs to the UDP-glycosyltransferase family
TRINITY_DN100146_c0_g1	Unknown
TRINITY_DN100147_c0_g1	Unknown
TRINITY_DN100148_c0_g1	Unknown
TRINITY_DN100161_c0_g1	Unknown
TRINITY_DN100167_c0_g1	Unknown
TRINITY_DN100170_c0_g1	NAD(P)H-quinone oxidoreductase chain 4, chloroplastic
TRINITY_DN100178_c0_g1	Unknown
TRINITY_DN100189_c0_g1	Unknown
TRINITY_DN100199_c0_g1	Unknown
TRINITY_DN100211_c0_g1	Unknown
TRINITY_DN100220_c0_g1	Unknown
TRINITY_DN100221_c0_g1	Unknown
TRINITY_DN100225_c0_g1	ER lumen protein retaining receptor
TRINITY_DN10023_c0_g1	Belongs to the GRAS family
TRINITY_DN100232_c0_g1	Unknown
TRINITY_DN100248_c0_g1	Belongs to the cytochrome P450 family
TRINITY_DN100251_c0_g1	E3 ubiquitin-protein ligase
TRINITY_DN100256_c0_g1	Unknown
TRINITY_DN100257_c0_g1	DYW family of nucleic acid deaminases
TRINITY_DN100263_c0_g1	Unknown
TRINITY_DN100274_c0_g1
TRINITY_DN100276_c0_g1	Unknown
TRINITY_DN100283_c0_g1	Unknown
TRINITY_DN100285_c0_g1	Unknown
TRINITY_DN100287_c0_g1	Unknown
TRINITY_DN10030_c0_g1	Unknown
TRINITY_DN100301_c0_g1	Unknown
TRINITY_DN100302_c0_g1	Endoplasmic reticulum metallopeptidase
TRINITY_DN100303_c0_g1	Glycine cleavage T-protein C-terminal barrel domain
TRINITY_DN100310_c0_g1	Unknown
TRINITY_DN100311_c0_g1	Unknown
TRINITY_DN100313_c0_g1	Unknown
TRINITY_DN100322_c0_g1	Unknown
TRINITY_DN100323_c0_g1	Unknown
TRINITY_DN100324_c0_g1	HEAT repeat-containing protein
TRINITY_DN100327_c0_g1	Unknown
TRINITY_DN100328_c0_g1	Unknown
TRINITY_DN100356_c0_g1	Unknown
TRINITY_DN100363_c0_g1	Unknown
TRINITY_DN100364_c0_g1	Unknown
TRINITY_DN100365_c0_g1	Unknown
TRINITY_DN100368_c0_g1	Unknown
TRINITY_DN100376_c0_g1	Unknown
TRINITY_DN100377_c0_g1	Unknown
TRINITY_DN100384_c0_g1	Sugar (and other) transporter
TRINITY_DN100394_c0_g1	HAD superfamily, subfamily IIIB (Acid phosphatase)
TRINITY_DN100398_c0_g1	Unknown
TRINITY_DN100399_c0_g1	Unknown
TRINITY_DN100401_c0_g1	Unknown
TRINITY_DN10041_c0_g1	Fructose-1-6-bisphosphatase, N-terminal domain
TRINITY_DN100410_c0_g1	Unknown
TRINITY_DN100412_c0_g1	Unknown
TRINITY_DN100419_c0_g1	Unknown
TRINITY_DN100419_c0_g2	Unknown
TRINITY_DN100423_c0_g1	Belongs to the glycosyl hydrolase 1 family
TRINITY_DN100428_c0_g1	protein modification by small protein conjugation or removal
TRINITY_DN10043_c0_g1	Unknown
TRINITY_DN100440_c0_g1	chromatin DNA binding
TRINITY_DN10045_c0_g1	subunit of the gamma-secretase complex, an endoprotease complex that catalyzes the intramembrane cleavage of integral membrane proteins such as Notch receptors
TRINITY_DN100450_c0_g1	Unknown
TRINITY_DN100452_c0_g1	MutL C terminal dimerisation domain
TRINITY_DN100457_c0_g1	Unknown
TRINITY_DN100459_c0_g1	Unknown
TRINITY_DN10046_c0_g1	Unknown
TRINITY_DN100462_c0_g1	Unknown
TRINITY_DN100465_c0_g1	Unknown
TRINITY_DN100468_c0_g1	NB-ARC domain
TRINITY_DN100474_c0_g1	Unknown
TRINITY_DN100476_c0_g1	Unknown
TRINITY_DN100480_c0_g1	Unknown
TRINITY_DN100492_c0_g1	Unknown
TRINITY_DN10051_c0_g1	Pyridoxal-dependent decarboxylase conserved domain
TRINITY_DN100513_c0_g1	Unknown
TRINITY_DN100514_c0_g1	Unknown
TRINITY_DN100523_c0_g1	Unknown
TRINITY_DN100528_c0_g1	Unknown
TRINITY_DN100534_c0_g1	Unknown
TRINITY_DN100549_c0_g1	Unknown
TRINITY_DN100566_c0_g1	Unknown
TRINITY_DN100567_c0_g1	Unknown
TRINITY_DN100569_c0_g1	Unknown
TRINITY_DN100574_c0_g1	KHA, dimerisation domain of potassium ion channel
TRINITY_DN100583_c0_g1	Unknown
TRINITY_DN100594_c0_g1
TRINITY_DN100595_c0_g1	Unknown
TRINITY_DN100607_c0_g1	Unknown
TRINITY_DN100615_c0_g1	Unknown
TRINITY_DN100623_c0_g1	Unknown
TRINITY_DN100629_c0_g1	PA domain
TRINITY_DN100639_c0_g1	RING-H2 zinc finger domain
TRINITY_DN100645_c0_g1	Unknown
TRINITY_DN100646_c0_g1	Unknown
TRINITY_DN100658_c0_g1	Unknown
TRINITY_DN100662_c0_g1	source UniProtKB
TRINITY_DN100671_c0_g1	Pentatricopeptide repeat domain
TRINITY_DN100675_c0_g1	Unknown
TRINITY_DN100685_c0_g1	Unknown
TRINITY_DN100686_c0_g1	Unknown
TRINITY_DN1007_c0_g1	Helix-loop-helix DNA-binding domain
TRINITY_DN1007_c0_g2	Helix-loop-helix DNA-binding domain
TRINITY_DN10070_c0_g1	Unknown
TRINITY_DN10070_c0_g2	Unknown
TRINITY_DN10070_c1_g1	Unknown
TRINITY_DN100711_c0_g1	Unknown
TRINITY_DN100738_c0_g1	Unknown
TRINITY_DN100746_c0_g1	Unknown
TRINITY_DN100752_c0_g1	Unknown
TRINITY_DN100759_c0_g1	Unknown
TRINITY_DN100761_c0_g1	Unknown
TRINITY_DN100763_c0_g1	source UniProtKB
TRINITY_DN100771_c0_g1	Caleosin related protein
TRINITY_DN100776_c0_g1	Belongs to the peptidase C19 family
TRINITY_DN100786_c0_g1	SNARE associated Golgi protein
TRINITY_DN100792_c0_g1	Unknown
TRINITY_DN100799_c0_g1	Protein kinase domain
TRINITY_DN1008_c0_g1	Unknown
TRINITY_DN1008_c0_g2	Unknown
TRINITY_DN10080_c0_g1	Belongs to the cytochrome P450 family
TRINITY_DN100818_c0_g1	Zinc-binding domain, present in Dystrophin, CREB-binding protein.
TRINITY_DN10082_c0_g1	Unknown
TRINITY_DN100828_c0_g1	Unknown
TRINITY_DN100837_c0_g1	Unknown
TRINITY_DN100843_c0_g1	Unknown
TRINITY_DN100846_c0_g1	Belongs to the ABC transporter superfamily. ABCG family. PDR (TC 3.A.1.205) subfamily
TRINITY_DN100856_c0_g1	BAH domain
TRINITY_DN100857_c0_g1	Unknown
TRINITY_DN10086_c0_g1	basic region leucin zipper
TRINITY_DN100871_c0_g1	Unknown
TRINITY_DN10088_c0_g1	Unknown
TRINITY_DN100888_c0_g1	Domain of unknown function (DUF4378)
TRINITY_DN100893_c1_g1	Ribonuclease H protein
TRINITY_DN100915_c0_g1	Unknown
TRINITY_DN100917_c0_g1	Unknown
TRINITY_DN100921_c0_g1	Unknown
TRINITY_DN100930_c0_g1	Unknown
TRINITY_DN10094_c0_g1	disease resistance
TRINITY_DN100951_c0_g1	Unknown
TRINITY_DN100988_c0_g1	Unknown
TRINITY_DN100997_c0_g1	Unknown
TRINITY_DN100998_c0_g1	Unknown
TRINITY_DN1010_c0_g1	Ferric reductase NAD binding domain
TRINITY_DN101004_c0_g1	Protein LHY-like isoform X1
TRINITY_DN101007_c0_g1	Unknown
TRINITY_DN101027_c0_g1	Unknown
TRINITY_DN10104_c0_g1
TRINITY_DN101057_c0_g1	Unknown
TRINITY_DN101060_c0_g1	Unknown
TRINITY_DN101062_c0_g1	Domain found in Dishevelled, Egl-10, and Pleckstrin
TRINITY_DN101064_c0_g1	Unknown
TRINITY_DN101065_c0_g1	Belongs to the small GTPase superfamily. Arf family
TRINITY_DN10107_c0_g1	Sodium/hydrogen exchanger family
TRINITY_DN101070_c0_g1	Unknown
TRINITY_DN101078_c0_g1	Unknown
TRINITY_DN101084_c0_g1	Unknown
TRINITY_DN101089_c0_g1	Protein FAR1-RELATED SEQUENCE
TRINITY_DN101094_c0_g1	Domain of unknown function (DUF3474)
TRINITY_DN10111_c0_g2	source UniProtKB
TRINITY_DN10113_c0_g1	EF-hand domain
TRINITY_DN101140_c0_g1	Unknown
TRINITY_DN101151_c0_g1	Unknown
TRINITY_DN101152_c0_g1	Pentatricopeptide repeat domain
TRINITY_DN101153_c0_g1	Belongs to the glycosyl hydrolase 17 family
TRINITY_DN101159_c0_g1	DYW family of nucleic acid deaminases
TRINITY_DN101161_c0_g1	Unknown
TRINITY_DN101173_c0_g1	Unknown
TRINITY_DN101179_c0_g1	Unknown
TRINITY_DN101180_c0_g1	Extension to Ser/Thr-type protein kinases
TRINITY_DN101181_c0_g1	Unknown
TRINITY_DN101182_c0_g1	Unknown
TRINITY_DN101189_c0_g1	Unknown
TRINITY_DN101202_c0_g1	Unknown
TRINITY_DN10121_c0_g1	The light-harvesting complex (LHC) functions as a light receptor, it captures and delivers excitation energy to photosystems with which it is closely associated
TRINITY_DN101212_c0_g1	Unknown
TRINITY_DN101216_c0_g1	Unknown
TRINITY_DN101217_c0_g1	Unknown
TRINITY_DN101221_c0_g1	Unknown
TRINITY_DN101225_c0_g1	Unknown
TRINITY_DN101230_c0_g1	Unknown
TRINITY_DN101231_c0_g1	Unknown
TRINITY_DN101233_c0_g1	DYW family of nucleic acid deaminases
TRINITY_DN10124_c0_g1	GDP-L-galactose phosphorylase
TRINITY_DN101240_c0_g1	Calcineurin-like phosphoesterase
TRINITY_DN101250_c0_g1	Unknown
TRINITY_DN101254_c0_g1	Unknown
TRINITY_DN101259_c0_g1	Unknown
TRINITY_DN101260_c0_g1	Unknown
TRINITY_DN101266_c0_g1	Unknown
TRINITY_DN101268_c0_g1	Unknown
TRINITY_DN101270_c0_g1	Unknown
TRINITY_DN101272_c0_g1	Reverse transcriptase (RNA-dependent DNA polymerase)
TRINITY_DN101273_c0_g1	Unknown
TRINITY_DN101274_c0_g1	Diacylglycerol kinase catalytic domain (presumed)
TRINITY_DN101289_c0_g1	Phospholipase D
TRINITY_DN101295_c0_g1	Glycolipid transfer protein (GLTP)
TRINITY_DN101296_c0_g1	Unknown
TRINITY_DN10131_c0_g1	Protein of unknown function (DUF1645)
TRINITY_DN101311_c0_g1	Unknown
TRINITY_DN101319_c0_g1	Belongs to the multi antimicrobial extrusion (MATE) (TC 2.A.66.1) family
TRINITY_DN101320_c0_g1	PHD zinc finger
TRINITY_DN101337_c0_g1	Unknown
TRINITY_DN101338_c0_g1	Unknown
TRINITY_DN10135_c0_g1	Unknown
TRINITY_DN101356_c0_g1	Unknown
TRINITY_DN101364_c0_g1	Unknown
TRINITY_DN101395_c0_g1	Unknown
TRINITY_DN101401_c0_g1	Belongs to the beta-ketoacyl-ACP synthases family
TRINITY_DN101405_c0_g1	gag-polypeptide of LTR copia-type
TRINITY_DN101413_c0_g1	Multicopper oxidase
TRINITY_DN101415_c0_g1	Unknown
TRINITY_DN10142_c0_g1	No apical meristem-associated C-terminal domain
TRINITY_DN101430_c0_g1	Unknown
TRINITY_DN101436_c0_g1	regulation of ARF protein signal transduction
TRINITY_DN101437_c0_g1	Protein FAR1-RELATED SEQUENCE
TRINITY_DN101438_c0_g1	Reverse transcriptase (RNA-dependent DNA polymerase)
TRINITY_DN101445_c0_g1	Leucine Rich Repeat
TRINITY_DN101450_c0_g1	Type I phosphodiesterase / nucleotide pyrophosphatase
TRINITY_DN101456_c0_g1	Unknown
TRINITY_DN10146_c0_g1	Unknown
TRINITY_DN101464_c0_g1	transposition, RNA-mediated
TRINITY_DN101465_c0_g1	START domain
TRINITY_DN101476_c0_g1	Unknown
TRINITY_DN101477_c0_g1	Unknown
TRINITY_DN101499_c0_g1	Unknown
TRINITY_DN1015_c0_g1	Uncharacterized protein K02A2.6-like
TRINITY_DN101502_c0_g1	Unknown
TRINITY_DN10151_c0_g1
TRINITY_DN101529_c0_g1	Unknown
TRINITY_DN101539_c0_g1	bHLH-MYC and R2R3-MYB transcription factors N-terminal
TRINITY_DN101547_c0_g1	Unknown
TRINITY_DN10155_c0_g2	Protein kinase domain
TRINITY_DN101555_c0_g1	Unknown
TRINITY_DN101556_c0_g1	homeobox associated leucin zipper
TRINITY_DN101569_c0_g1	Unknown
TRINITY_DN101575_c0_g1	Unknown
TRINITY_DN101595_c0_g1	Belongs to the TRAFAC class myosin-kinesin ATPase superfamily. Kinesin family
TRINITY_DN101596_c0_g1
TRINITY_DN101601_c0_g1	Unknown
TRINITY_DN101613_c0_g1	Protein phosphatase 2C
TRINITY_DN101619_c0_g1	Unknown
TRINITY_DN10162_c0_g1	Unknown
TRINITY_DN101620_c0_g1	Microtubule-associated protein
TRINITY_DN10165_c0_g1	Unknown
TRINITY_DN10168_c0_g1	Pentacotripeptide-repeat region of PRORP
TRINITY_DN101694_c0_g1	Unknown
TRINITY_DN101727_c0_g1	GRAM domain
TRINITY_DN101741_c0_g1	Unknown
TRINITY_DN101753_c0_g1	Unknown
TRINITY_DN101756_c0_g1	Unknown
TRINITY_DN101762_c0_g1	RmlD substrate binding domain
TRINITY_DN101766_c0_g1	Unknown
TRINITY_DN10177_c0_g1	BEST Arabidopsis thaliana protein match is glycosyltransferase family protein 2 (TAIR AT5G60700.1)
TRINITY_DN101785_c0_g1	Unknown
TRINITY_DN101789_c0_g1	Unknown
TRINITY_DN10179_c0_g1	DYW family of nucleic acid deaminases
TRINITY_DN101791_c0_g1	Protein of unknown function (DUF1635)
TRINITY_DN101793_c0_g1	Unknown
TRINITY_DN101796_c0_g1	Unknown
TRINITY_DN101797_c0_g1	Retroviral aspartyl protease
TRINITY_DN10180_c1_g1	PPR repeat
TRINITY_DN101807_c0_g1	Unknown
TRINITY_DN101810_c0_g1	Unknown
TRINITY_DN101811_c0_g1	Unknown
TRINITY_DN101819_c0_g1	Belongs to the beta-ketoacyl-ACP synthases family
TRINITY_DN101826_c0_g1	Belongs to the complex I 30 kDa subunit family
TRINITY_DN10183_c0_g1	ER lumen protein retaining receptor
TRINITY_DN101832_c0_g1	Vacuolar protein sorting-associated protein 62
TRINITY_DN10184_c0_g1	Unknown
TRINITY_DN101842_c0_g1	Domain of unknown function (DUF966)
TRINITY_DN101844_c0_g1	Unknown
TRINITY_DN101846_c0_g1	CAAX amino terminal protease family protein
TRINITY_DN101847_c0_g1	Unknown
TRINITY_DN101851_c0_g1	Unknown
TRINITY_DN101856_c0_g1	Unknown
TRINITY_DN101857_c0_g1	Unknown
TRINITY_DN10186_c0_g1	Unknown
TRINITY_DN101863_c0_g1	Belongs to the formin-like family
TRINITY_DN10188_c0_g1	Unknown
TRINITY_DN101883_c0_g1	Unknown
TRINITY_DN101885_c0_g1	heat shock factor
TRINITY_DN101891_c0_g1	Unknown
TRINITY_DN101894_c0_g1	Chitinase domain-containing protein
TRINITY_DN101902_c0_g1	Unknown
TRINITY_DN10191_c0_g1	Unknown
TRINITY_DN101916_c0_g1	Unknown
TRINITY_DN101919_c0_g1	Unknown
TRINITY_DN101923_c0_g1	Unknown
TRINITY_DN10193_c0_g1	belongs to the metallo- dependent hydrolases superfamily. Urease alpha subunit family
TRINITY_DN101938_c0_g1	PPR repeat family
TRINITY_DN10194_c0_g1
TRINITY_DN101951_c0_g1	PCRF
TRINITY_DN101954_c0_g1	Unknown
TRINITY_DN101961_c0_g1	Unknown
TRINITY_DN10197_c0_g1	RING-type E3 ubiquitin transferase
TRINITY_DN101974_c0_g1	Unknown
TRINITY_DN101980_c0_g1	Unknown
TRINITY_DN101989_c0_g1	Unknown
TRINITY_DN1020_c0_g1	PPR repeat family
TRINITY_DN102004_c0_g1	Unknown
TRINITY_DN102007_c0_g1	Unknown
TRINITY_DN10202_c0_g1	Unknown
TRINITY_DN102025_c0_g1	Unknown
TRINITY_DN102029_c0_g1	Unknown
TRINITY_DN102030_c0_g1	Unknown
TRINITY_DN102047_c0_g1	Inactive serine threonine-protein kinase
TRINITY_DN10207_c0_g1	inorganic phosphate transmembrane transporter activity
TRINITY_DN102074_c0_g1	Unknown
TRINITY_DN102075_c0_g1	Unknown
TRINITY_DN102077_c0_g1	Lignin degradation and detoxification of lignin-derived products
TRINITY_DN102096_c0_g1	This magnesium-dependent enzyme catalyzes the hydrolysis of ATP coupled with the transport of calcium
TRINITY_DN102101_c0_g1	Unknown
TRINITY_DN10211_c0_g1	Lipase (class 3)
TRINITY_DN10211_c0_g2	Lipase (class 3)
TRINITY_DN102112_c0_g1	Unknown
TRINITY_DN102117_c0_g1	Unknown
TRINITY_DN10214_c0_g1	Unknown
TRINITY_DN102142_c0_g1	Unknown
TRINITY_DN102146_c0_g1	Unknown
TRINITY_DN102150_c0_g1	Exostosin family
TRINITY_DN102160_c0_g1	Reverse transcriptase (RNA-dependent DNA polymerase)
TRINITY_DN102170_c0_g1	Unknown
TRINITY_DN10218_c0_g1	Unknown
TRINITY_DN102191_c0_g1	La-related protein
TRINITY_DN102195_c0_g1	Unknown
TRINITY_DN10220_c0_g1	Belongs to the cytochrome P450 family
TRINITY_DN102206_c0_g1	Belongs to the major facilitator superfamily. Sugar transporter (TC 2.A.1.1) family
TRINITY_DN10221_c0_g1	Belongs to the MIP aquaporin (TC 1.A.8) family
TRINITY_DN102211_c0_g1	Unknown
TRINITY_DN102214_c0_g1	DNA polymerase subunit Cdc27
TRINITY_DN102217_c0_g1	Unknown
TRINITY_DN102220_c0_g1	Unknown
TRINITY_DN102229_c0_g1	domain in glucosyltransferases, myotubularins and other putative membrane-associated proteins
TRINITY_DN102231_c0_g1	Unknown
TRINITY_DN102241_c0_g1	Unknown
TRINITY_DN102253_c0_g1	Unknown
TRINITY_DN102255_c0_g1	Unknown
TRINITY_DN102258_c0_g1	DUF1719
TRINITY_DN102259_c0_g1	Unknown
TRINITY_DN10226_c0_g1	Unknown
TRINITY_DN102266_c0_g1	Protein HASTY 1 isoform X1
TRINITY_DN102268_c0_g1	Belongs to the argonaute family
TRINITY_DN102274_c0_g1	Unknown
TRINITY_DN102277_c0_g1	Unknown
TRINITY_DN102278_c0_g1	Protein of unknown function (DUF668)
TRINITY_DN10228_c0_g1	Unknown
TRINITY_DN102280_c0_g1	Unknown
TRINITY_DN102299_c0_g1	Purine nucleobase transmembrane transport
TRINITY_DN102302_c0_g1	Unknown
TRINITY_DN102307_c0_g1	Unknown
TRINITY_DN102308_c0_g1	Unknown
TRINITY_DN102309_c0_g1	DIRP
TRINITY_DN10231_c0_g1
TRINITY_DN102311_c0_g1	DNA binding domain
TRINITY_DN102312_c0_g1	Unknown
TRINITY_DN102330_c0_g1	Unknown
TRINITY_DN102333_c0_g1	Unknown
TRINITY_DN102339_c0_g1	Unknown
TRINITY_DN102348_c0_g1	Unknown
TRINITY_DN102355_c0_g1	Unknown
TRINITY_DN102357_c0_g1	Unknown
TRINITY_DN102363_c0_g1	Unknown
TRINITY_DN102376_c0_g1	Unknown
TRINITY_DN102384_c0_g1	HpcH/HpaI aldolase/citrate lyase family
TRINITY_DN102389_c0_g1	Unknown
TRINITY_DN10239_c0_g1	Domain of unknown function (DUF3474)
TRINITY_DN102399_c0_g1	Unknown
TRINITY_DN1024_c0_g1	Type I phosphodiesterase / nucleotide pyrophosphatase
TRINITY_DN102409_c0_g1	Unknown
TRINITY_DN10241_c0_g1	Unknown
TRINITY_DN10241_c0_g2	TCP family transcription factor
TRINITY_DN102414_c0_g1	Unknown
TRINITY_DN102430_c0_g1	Unknown
TRINITY_DN102440_c0_g1	Unknown
TRINITY_DN102446_c0_g1	Unknown
TRINITY_DN102452_c0_g1	ABC transporter
TRINITY_DN102462_c0_g1	Unknown
TRINITY_DN102469_c0_g1	Unknown
TRINITY_DN102496_c0_g1	Protein kinase domain
TRINITY_DN102502_c0_g1	Unknown
TRINITY_DN102511_c0_g1	Unknown
TRINITY_DN102512_c0_g1	Belongs to the GMC oxidoreductase family
TRINITY_DN102524_c0_g1	Pentatricopeptide repeat domain
TRINITY_DN102531_c0_g1	Unknown
TRINITY_DN102548_c0_g1	ENT
TRINITY_DN10255_c0_g1	Unknown
TRINITY_DN102570_c0_g1	Unknown
TRINITY_DN102586_c0_g1	Unknown
TRINITY_DN102614_c0_g1	farnesyl-diphosphate farnesyltransferase activity
TRINITY_DN102631_c0_g1	Unknown
TRINITY_DN102640_c1_g1	Reverse transcriptase (RNA-dependent DNA polymerase)
TRINITY_DN102645_c0_g1	Hydroxyproline-rich glycoprotein family protein
TRINITY_DN102652_c0_g1	Unknown
TRINITY_DN102653_c0_g1	Unknown
TRINITY_DN102664_c0_g1	Unknown
TRINITY_DN102677_c0_g1	Glycosyl transferase family 4
TRINITY_DN102682_c0_g1	Unknown
TRINITY_DN102684_c0_g1	Unknown
TRINITY_DN102686_c0_g1	Unknown
TRINITY_DN10269_c0_g1	Unknown
TRINITY_DN102693_c0_g1	Unknown
TRINITY_DN10270_c0_g1	DNA-dependent RNA polymerase catalyzes the transcription of DNA into RNA using the four ribonucleoside triphosphates as substrates
TRINITY_DN102702_c0_g1	Belongs to the protein kinase superfamily. Ser Thr protein kinase family
TRINITY_DN102713_c0_g1	Unknown
TRINITY_DN102714_c0_g1	Unknown
TRINITY_DN102727_c0_g1	Legume lectin domain
TRINITY_DN102734_c0_g1	Unknown
TRINITY_DN102752_c0_g1	Unknown
TRINITY_DN102754_c0_g1	Unknown
TRINITY_DN102755_c0_g1	Unknown
TRINITY_DN102759_c0_g1	F-box protein
TRINITY_DN102760_c0_g1	Unknown
TRINITY_DN102764_c0_g1	Belongs to the TRAFAC class myosin-kinesin ATPase superfamily. Myosin family
TRINITY_DN102773_c0_g1	Unknown
TRINITY_DN102779_c0_g1	Unknown
TRINITY_DN10280_c0_g1	DNA-dependent RNA polymerase catalyzes the transcription of DNA into RNA using the four ribonucleoside triphosphates as substrates
TRINITY_DN102803_c0_g1	Unknown
TRINITY_DN102814_c0_g1	Unknown
TRINITY_DN102818_c0_g1	Unknown
TRINITY_DN102822_c0_g1	Unknown
TRINITY_DN102840_c0_g1	Unknown
TRINITY_DN102843_c0_g1	Unknown
TRINITY_DN102844_c0_g1	Unknown
TRINITY_DN102854_c0_g1	Unknown
TRINITY_DN102860_c0_g1	Unknown
TRINITY_DN102861_c0_g1	Unknown
TRINITY_DN10287_c0_g1	Glutaredoxin
TRINITY_DN102877_c0_g1	SANT SWI3, ADA2, N-CoR and TFIIIB'' DNA-binding domains
TRINITY_DN102888_c0_g1	Unknown
TRINITY_DN10289_c0_g1	Unknown
TRINITY_DN102902_c0_g1	Unknown
TRINITY_DN10291_c0_g1	DnaJ C terminal domain
TRINITY_DN102916_c0_g1	Unknown
TRINITY_DN102918_c0_g1	6-phosphofructo-2-kinase
TRINITY_DN10292_c0_g1	Unknown
TRINITY_DN102921_c0_g1	Unknown
TRINITY_DN102925_c0_g1	Unknown
TRINITY_DN102926_c0_g1	Unknown
TRINITY_DN102927_c0_g1	isoform X1
TRINITY_DN102928_c0_g1	Unknown
TRINITY_DN102957_c0_g1	K02A2.6-like
TRINITY_DN102962_c0_g1	ZPR1 zinc-finger domain
TRINITY_DN102965_c0_g1	Belongs to the glycosyltransferase 31 family
TRINITY_DN10297_c0_g1	Unknown
TRINITY_DN102982_c0_g1	Unknown
TRINITY_DN102984_c0_g1	Unknown
TRINITY_DN102997_c0_g1	Unknown
TRINITY_DN103_c0_g1	Unknown
TRINITY_DN103002_c0_g1	Nucleoporin
TRINITY_DN103003_c0_g1	Unknown
TRINITY_DN103012_c0_g1	Unknown
TRINITY_DN103016_c0_g1	Unknown
TRINITY_DN103023_c0_g1	Unknown
TRINITY_DN103028_c0_g1	Unknown
TRINITY_DN103038_c0_g1	Unknown
TRINITY_DN10304_c0_g1	Unknown
TRINITY_DN103043_c0_g1	Unknown
TRINITY_DN103049_c0_g1	Unknown
TRINITY_DN10305_c0_g1	Zinc finger BED domain-containing protein RICESLEEPER
TRINITY_DN103081_c0_g1	Glutathione S-transferase, N-terminal domain
TRINITY_DN103082_c0_g1	Unknown
TRINITY_DN103083_c0_g1	Peptidase family M3
TRINITY_DN103086_c0_g1	Unknown
TRINITY_DN103091_c0_g1	Unknown
TRINITY_DN103096_c0_g1	Unknown
TRINITY_DN103098_c0_g1
TRINITY_DN10310_c0_g1	Belongs to the major facilitator superfamily. Sugar transporter (TC 2.A.1.1) family
TRINITY_DN103109_c0_g1	Unknown
TRINITY_DN103110_c0_g1	Unknown
TRINITY_DN103129_c0_g1	Unknown
TRINITY_DN103139_c0_g1	Unknown
TRINITY_DN103145_c0_g1	WD40 repeats
TRINITY_DN103148_c0_g1	Unknown
TRINITY_DN103158_c0_g1	Inactive serine threonine-protein kinase
TRINITY_DN103159_c0_g1	Unknown
TRINITY_DN103160_c0_g1	Unknown
TRINITY_DN103162_c0_g1	Unknown
TRINITY_DN103174_c0_g1
TRINITY_DN10320_c0_g1	isoform X1
TRINITY_DN103210_c0_g1	Unknown
TRINITY_DN10322_c0_g1	Beta-amylase
TRINITY_DN103225_c0_g1	Unknown
TRINITY_DN103233_c0_g1	Unknown
TRINITY_DN103242_c0_g1	Unknown
TRINITY_DN103274_c0_g1	Diacylglycerol kinase catalytic domain (presumed)
TRINITY_DN103277_c0_g1	Unknown
TRINITY_DN10328_c0_g1	Belongs to the glycosyl hydrolase 17 family
TRINITY_DN103285_c0_g1	Unknown
TRINITY_DN103288_c0_g1	Secretory pathway protein Sec39
TRINITY_DN10330_c0_g1	Unknown
TRINITY_DN103312_c0_g1	Unknown
TRINITY_DN103316_c0_g1	Unknown
TRINITY_DN10332_c0_g1	Unknown
TRINITY_DN103320_c0_g1	Unknown
TRINITY_DN103321_c0_g1	Unknown
TRINITY_DN10333_c0_g1	ABC transporter
TRINITY_DN103341_c0_g1	negative regulation of inclusion body assembly
TRINITY_DN103343_c0_g1	Unknown
TRINITY_DN103361_c0_g1	Unknown
TRINITY_DN103371_c0_g1	Unknown
TRINITY_DN103375_c0_g1	Unknown
TRINITY_DN103376_c0_g1	alpha/beta hydrolase fold
TRINITY_DN103404_c0_g1	Unknown
TRINITY_DN103415_c0_g1	Unknown
TRINITY_DN103417_c0_g1	Unknown
TRINITY_DN103421_c0_g1	Unknown
TRINITY_DN103433_c0_g1	Unknown
TRINITY_DN103434_c0_g1	Unknown
TRINITY_DN103435_c0_g1	Unknown
TRINITY_DN103436_c0_g1	Unknown
TRINITY_DN103440_c0_g1	Unknown
TRINITY_DN103447_c0_g1	WD40 repeats
TRINITY_DN103448_c0_g1	Unknown
TRINITY_DN103451_c0_g1	Unknown
TRINITY_DN103466_c0_g1	Unknown
TRINITY_DN103468_c0_g1	Unknown
TRINITY_DN103473_c0_g1	Unknown
TRINITY_DN10348_c0_g1	Unknown
TRINITY_DN103483_c0_g1	Unknown
TRINITY_DN103492_c0_g1	RING-like zinc finger
TRINITY_DN103498_c0_g1	Belongs to the protein kinase superfamily. Ser Thr protein kinase family
TRINITY_DN1035_c0_g1	Unknown
TRINITY_DN103513_c0_g1	Unknown
TRINITY_DN10352_c0_g1	Unknown
TRINITY_DN103521_c0_g1	Uroporphyrinogen-III synthase HemD
TRINITY_DN103529_c0_g1	Unknown
TRINITY_DN103536_c0_g1	Unknown
TRINITY_DN103541_c0_g1	bHLH-MYC and R2R3-MYB transcription factors N-terminal
TRINITY_DN103554_c0_g1	Unknown
TRINITY_DN103560_c0_g1	Belongs to the uridine kinase family
TRINITY_DN103564_c0_g1	Late embryogenesis abundant protein
TRINITY_DN103568_c0_g1
TRINITY_DN103572_c0_g1	Unknown
TRINITY_DN10358_c0_g1	Belongs to the sterol desaturase family
TRINITY_DN103593_c0_g1	Unknown
TRINITY_DN103599_c0_g1	The light-harvesting complex (LHC) functions as a light receptor, it captures and delivers excitation energy to photosystems with which it is closely associated
TRINITY_DN10360_c0_g1	Unknown
TRINITY_DN103604_c0_g1	Unknown
TRINITY_DN103613_c0_g1	Exostosin family
TRINITY_DN10363_c0_g1	Unknown
TRINITY_DN103630_c0_g1	Type II intron maturase
TRINITY_DN103632_c0_g1	This magnesium-dependent enzyme catalyzes the hydrolysis of ATP coupled with the transport of calcium
TRINITY_DN103633_c0_g1
TRINITY_DN103643_c0_g1	Unknown
TRINITY_DN103650_c0_g1	Galactoside-binding lectin
TRINITY_DN103656_c0_g1	Unknown
TRINITY_DN103659_c0_g1	Belongs to the protein kinase superfamily
TRINITY_DN10366_c0_g1	Unknown
TRINITY_DN103663_c0_g1	Unknown
TRINITY_DN103669_c0_g1	Unknown
TRINITY_DN10367_c0_g1	Unknown
TRINITY_DN103675_c0_g1	PPR repeat
TRINITY_DN10368_c0_g1	transposition, RNA-mediated
TRINITY_DN103685_c0_g1	Unknown
TRINITY_DN10370_c0_g1	protein heterodimerization activity
TRINITY_DN10371_c0_g1	Converts zeaxanthin into antheraxanthin and subsequently violaxanthin
TRINITY_DN103714_c0_g1	SBP domain
TRINITY_DN103726_c0_g1	Unknown
TRINITY_DN103730_c0_g1	Unknown
TRINITY_DN10374_c0_g1	Unknown
TRINITY_DN103754_c0_g1	Serine threonine-protein kinase
TRINITY_DN103773_c0_g1	Belongs to the peroxidase family. Classical plant (class III) peroxidase subfamily
TRINITY_DN103791_c0_g1	Unknown
TRINITY_DN103794_c0_g1	Unknown
TRINITY_DN103799_c0_g1	Unknown
TRINITY_DN103806_c0_g1	D-isomer specific 2-hydroxyacid dehydrogenase, NAD binding domain
TRINITY_DN103824_c0_g1	Unknown
TRINITY_DN103838_c0_g1	Unknown
TRINITY_DN103856_c0_g1	RNA recognition motif. (a.k.a. RRM, RBD, or RNP domain)
TRINITY_DN10386_c0_g1	Purple acid phosphatase
TRINITY_DN103862_c0_g1	Unknown
TRINITY_DN103863_c0_g1	Unknown
TRINITY_DN103870_c0_g1	Belongs to the cytochrome P450 family
TRINITY_DN103871_c0_g1	Mediates the uptake of pyruvate into mitochondria
TRINITY_DN103873_c0_g1	Unknown
TRINITY_DN103887_c0_g1	Unknown
TRINITY_DN103899_c0_g1	Reverse transcriptase (RNA-dependent DNA polymerase)
TRINITY_DN10390_c0_g1	SNF2 family N-terminal domain
TRINITY_DN103903_c0_g1	Unknown
TRINITY_DN10391_c0_g1	Unknown
TRINITY_DN103924_c0_g1	Unknown
TRINITY_DN103962_c0_g1	Unknown
TRINITY_DN103964_c0_g1	Unknown
TRINITY_DN103969_c0_g1	Unknown
TRINITY_DN103970_c0_g1	Leucine Rich Repeat
TRINITY_DN103972_c0_g1	acetyltransferase type B catalytic subunit
TRINITY_DN103974_c0_g1	Unknown
TRINITY_DN103975_c0_g1	Leucine rich repeat
TRINITY_DN103981_c0_g1	ANTH domain
TRINITY_DN103985_c0_g1	PWWP domain
TRINITY_DN10399_c0_g1	Anaphase-promoting complex subunit 11 RING-H2 finger
TRINITY_DN103999_c0_g1	Unknown
TRINITY_DN1040_c0_g1	Unknown
TRINITY_DN104000_c0_g1	Unknown
TRINITY_DN104008_c0_g1	Unknown
TRINITY_DN104016_c0_g1	Unknown
TRINITY_DN104024_c0_g1	TRAM, LAG1 and CLN8 homology domains.
TRINITY_DN104025_c0_g1	Unknown
TRINITY_DN104027_c0_g1	Unknown
TRINITY_DN104028_c0_g1	Unknown
TRINITY_DN104029_c0_g1	Unknown
TRINITY_DN10403_c0_g1	Belongs to the protein disulfide isomerase family
TRINITY_DN104040_c0_g1	Unknown
TRINITY_DN10405_c0_g1	CAF1 family ribonuclease
TRINITY_DN104057_c0_g1	Unknown
TRINITY_DN10406_c0_g1	Sugar (and other) transporter
TRINITY_DN104060_c0_g1	Unknown
TRINITY_DN104067_c0_g1	Unknown
TRINITY_DN10407_c0_g1	Protein of unknown function (DUF4005)
TRINITY_DN10408_c0_g1	Amino acid permease
TRINITY_DN10409_c0_g1	Exostosin family
TRINITY_DN104092_c0_g1	POT family
TRINITY_DN104094_c0_g1	Vacuolar protein sorting-associated protein 62
TRINITY_DN10410_c1_g1	Unknown
TRINITY_DN104104_c0_g1	Unknown
TRINITY_DN104115_c0_g1	gag-polypeptide of LTR copia-type
TRINITY_DN104128_c0_g1	Reverse transcriptase (RNA-dependent DNA polymerase)
TRINITY_DN10413_c1_g1	Unknown
TRINITY_DN104159_c0_g1	Unknown
TRINITY_DN104165_c0_g1	Unknown
TRINITY_DN10417_c0_g1	Unknown
TRINITY_DN104185_c0_g1	Protein of unknown function (DUF3675)
TRINITY_DN104188_c0_g1	Unknown
TRINITY_DN10420_c0_g1	Unknown
TRINITY_DN10422_c0_g1	Belongs to the glycosyltransferase 2 family
TRINITY_DN104231_c0_g1	ABC transporter transmembrane region
TRINITY_DN10424_c0_g1	disease resistance protein
TRINITY_DN104248_c0_g1	Unknown
TRINITY_DN104260_c0_g1
TRINITY_DN104266_c0_g1	Unknown
TRINITY_DN104267_c0_g1	Unknown
TRINITY_DN104272_c0_g1	Zein-binding
TRINITY_DN104273_c0_g1	Unknown
TRINITY_DN104274_c0_g1	Triose-phosphate Transporter family
TRINITY_DN104279_c0_g1	Unknown
TRINITY_DN104280_c0_g1	homeobox associated leucin zipper
TRINITY_DN104283_c0_g1	leucine-rich repeat extensin-like protein
TRINITY_DN10430_c0_g1	Nodulin-like
TRINITY_DN104302_c0_g1	Unknown
TRINITY_DN104337_c0_g1	Unknown
TRINITY_DN104338_c0_g1	Unknown
TRINITY_DN104345_c0_g1	Unknown
TRINITY_DN104346_c0_g1	Importin-9
TRINITY_DN104351_c0_g1	WD40 repeats
TRINITY_DN104353_c0_g1	Glycosyl-transferase family 4
TRINITY_DN104365_c0_g1	Unknown
TRINITY_DN104366_c0_g1	Belongs to the cytochrome P450 family
TRINITY_DN1044_c0_g1	zinc finger binding to DNA consensus sequence [AT]GATA[AG]
TRINITY_DN10441_c0_g1	transposition, RNA-mediated
TRINITY_DN104418_c0_g1	Unknown
TRINITY_DN10442_c0_g1	Belongs to the UDP-glycosyltransferase family
TRINITY_DN10443_c0_g1	Transmembrane protein 18
TRINITY_DN104441_c0_g1	Unknown
TRINITY_DN10445_c0_g1	Tetratricopeptide repeat
TRINITY_DN10447_c0_g1	Unknown
TRINITY_DN10448_c0_g1	Leucine rich repeat N-terminal domain
TRINITY_DN104502_c0_g1	Ribosomal protein-like protein
TRINITY_DN104505_c0_g1	transposition, RNA-mediated
TRINITY_DN104522_c0_g1	Nucleoporin protein Ndc1-Nup
TRINITY_DN104528_c0_g1	Unknown
TRINITY_DN104539_c0_g1	Unknown
TRINITY_DN104547_c0_g1	Unknown
TRINITY_DN104553_c0_g1	Unknown
TRINITY_DN104556_c0_g1	zinc finger CCCH domain-containing protein
TRINITY_DN104584_c0_g1	Unknown
TRINITY_DN104588_c0_g1	Unknown
TRINITY_DN10459_c0_g1	Leucine Rich Repeat
TRINITY_DN104601_c0_g1	Unknown
TRINITY_DN104608_c0_g1	Unknown
TRINITY_DN10461_c0_g1	Unknown
TRINITY_DN104626_c0_g1	ATPase activity
TRINITY_DN10463_c0_g1	Unknown
TRINITY_DN104633_c0_g1	Unknown
TRINITY_DN104637_c0_g1	Unknown
TRINITY_DN104643_c0_g1	Unknown
TRINITY_DN104648_c0_g1	Unknown
TRINITY_DN104656_c0_g1	SANTA (SANT Associated)
TRINITY_DN104658_c0_g1	Unknown
TRINITY_DN10466_c0_g1	Unknown
TRINITY_DN104661_c0_g1	pfi,tfc e
TRINITY_DN104681_c0_g1	Unknown
TRINITY_DN104688_c0_g1	Unknown
TRINITY_DN104698_c0_g1	Unknown
TRINITY_DN104704_c0_g1	Unknown
TRINITY_DN104709_c0_g1	Unknown
TRINITY_DN104716_c0_g1	zinc finger
TRINITY_DN104717_c0_g1	Unknown
TRINITY_DN104720_c0_g1	Unknown
TRINITY_DN104724_c0_g1	Unknown
TRINITY_DN104734_c0_g1	Unknown
TRINITY_DN10474_c0_g1	Unknown
TRINITY_DN104743_c0_g1	Unknown
TRINITY_DN104745_c0_g1	Unknown
TRINITY_DN104749_c0_g1	Unknown
TRINITY_DN10475_c0_g1	Belongs to the iron ascorbate-dependent oxidoreductase family
TRINITY_DN10475_c0_g2	Belongs to the iron ascorbate-dependent oxidoreductase family
TRINITY_DN104759_c0_g1	Unknown
TRINITY_DN104771_c0_g1	Unknown
TRINITY_DN104773_c0_g1	zinc-binding in reverse transcriptase
TRINITY_DN104779_c0_g1	Unknown
TRINITY_DN104780_c0_g1	Unknown
TRINITY_DN104787_c0_g1	Unknown
TRINITY_DN104788_c0_g1	Two-component response regulator-like PRR1
TRINITY_DN104789_c0_g1	Unknown
TRINITY_DN10479_c0_g1	Unknown
TRINITY_DN104802_c0_g1	Unknown
TRINITY_DN104805_c0_g1	Unknown
TRINITY_DN104809_c0_g1	PB1 domain
TRINITY_DN10482_c0_g1	cysteine-rich RLK (RECEPTOR-like protein kinase) 8
TRINITY_DN104827_c0_g1	Unknown
TRINITY_DN104841_c0_g1	Unknown
TRINITY_DN104846_c0_g1	Aminoacyl-tRNA editing domain
TRINITY_DN10486_c0_g1	PPIases accelerate the folding of proteins. It catalyzes the cis-trans isomerization of proline imidic peptide bonds in oligopeptides
TRINITY_DN104860_c0_g1	Unknown
TRINITY_DN104872_c0_g1	Pentatricopeptide repeat-containing protein
TRINITY_DN104877_c0_g1	Unknown
TRINITY_DN104882_c0_g1	Unknown
TRINITY_DN104893_c0_g1	Unknown
TRINITY_DN1049_c0_g1	Unknown
TRINITY_DN104909_c0_g1	Unknown
TRINITY_DN104914_c0_g1	Unknown
TRINITY_DN104916_c0_g1	RRM in Demeter
TRINITY_DN104917_c0_g1	Unknown
TRINITY_DN10492_c0_g2	Wall-associated receptor kinase galacturonan-binding
TRINITY_DN104926_c0_g1	Unknown
TRINITY_DN10493_c0_g1	Unknown
TRINITY_DN104940_c0_g1	Unknown
TRINITY_DN104951_c0_g1	Unknown
TRINITY_DN104958_c0_g1	Unknown
TRINITY_DN10496_c0_g1	isoform X1
TRINITY_DN104961_c0_g1	source UniProtKB
TRINITY_DN104963_c0_g1	Unknown
TRINITY_DN10497_c0_g1	Unknown
TRINITY_DN104970_c0_g1	NB-ARC domain
TRINITY_DN104989_c0_g1	Oligosaccharide biosynthesis protein Alg14 like
TRINITY_DN105_c0_g1	Unknown
TRINITY_DN10500_c0_g1	Unknown
TRINITY_DN105000_c0_g1	Unknown
TRINITY_DN10501_c0_g1	Domain of unknown function (DUF4666)
TRINITY_DN105025_c0_g1	Unknown
TRINITY_DN105035_c0_g1	RNA polymerase II transcription regulator recruiting activity
TRINITY_DN105041_c0_g1	Unknown
TRINITY_DN10506_c0_g1	Unknown
TRINITY_DN105068_c0_g1	Unknown
TRINITY_DN105079_c0_g1	Unknown
TRINITY_DN105088_c0_g1	Unknown
TRINITY_DN105096_c0_g1	Unknown
TRINITY_DN10510_c0_g1	Unknown
TRINITY_DN105100_c0_g1	Unknown
TRINITY_DN105117_c0_g1	Unknown
TRINITY_DN105136_c0_g1	Unknown
TRINITY_DN105137_c0_g1	Unknown
TRINITY_DN10514_c0_g1
TRINITY_DN105141_c0_g1	Unknown
TRINITY_DN105147_c0_g1	Unknown
TRINITY_DN10518_c1_g1	Unknown
TRINITY_DN10519_c0_g1	Belongs to the major facilitator superfamily. Sugar transporter (TC 2.A.1.1) family
TRINITY_DN105225_c0_g1	Unknown
TRINITY_DN105226_c0_g1	Unknown
TRINITY_DN105228_c0_g1
TRINITY_DN105229_c0_g1	Unknown
TRINITY_DN10523_c0_g1	Unknown
TRINITY_DN105235_c0_g1
TRINITY_DN10524_c0_g2	OPT oligopeptide transporter protein
TRINITY_DN105241_c0_g1	Unknown
TRINITY_DN105248_c0_g1	Unknown
TRINITY_DN105250_c0_g1	Unknown
TRINITY_DN105273_c0_g1	Unknown
TRINITY_DN10528_c0_g1	F-box protein
TRINITY_DN10529_c0_g1	Cyclin-dependent kinase inhibitor
TRINITY_DN105292_c0_g1	Unknown
TRINITY_DN105295_c0_g1	Regulator of chromosome condensation (RCC1) repeat
TRINITY_DN105300_c0_g1	Unknown
TRINITY_DN105313_c0_g1	Unknown
TRINITY_DN105327_c0_g1	Unknown
TRINITY_DN10533_c0_g1	Cytochrome p450
TRINITY_DN105339_c0_g1	Unknown
TRINITY_DN10535_c0_g1	RNA binding
TRINITY_DN105357_c0_g1	Unknown
TRINITY_DN105362_c0_g1	DNA-dependent RNA polymerase catalyzes the transcription of DNA into RNA using the four ribonucleoside triphosphates as substrates
TRINITY_DN105363_c0_g1	Unknown
TRINITY_DN105369_c0_g1	Unknown
TRINITY_DN105370_c0_g1	Belongs to the UDP-glycosyltransferase family
TRINITY_DN105371_c0_g1	Unknown
TRINITY_DN105372_c0_g1	Unknown
TRINITY_DN105386_c0_g1	Unknown
TRINITY_DN10539_c0_g1	NB-ARC domain
TRINITY_DN1054_c0_g1	ABC transporter transmembrane region
TRINITY_DN10544_c0_g1	Unknown
TRINITY_DN10545_c0_g1	Unknown
TRINITY_DN105454_c0_g1	Unknown
TRINITY_DN105462_c0_g1	Unknown
TRINITY_DN10548_c0_g1	Unknown
TRINITY_DN105480_c0_g1	Unknown
TRINITY_DN105485_c0_g1	Unknown
TRINITY_DN105493_c0_g1	Unknown
TRINITY_DN10550_c0_g1	Domain of unknown function (DUF966)
TRINITY_DN10551_c0_g1	glycine-rich protein
TRINITY_DN10551_c0_g2	glycine-rich protein
TRINITY_DN105517_c0_g1	Unknown
TRINITY_DN10552_c0_g1	Unknown
TRINITY_DN10553_c0_g1	Unknown
TRINITY_DN105533_c0_g1	Unknown
TRINITY_DN10554_c0_g1	Unknown
TRINITY_DN105541_c0_g1	Unknown
TRINITY_DN105542_c0_g1	Unknown
TRINITY_DN105545_c0_g1	Protein kinase domain
TRINITY_DN10559_c0_g1	Unknown
TRINITY_DN105592_c0_g1	KHA, dimerisation domain of potassium ion channel
TRINITY_DN105598_c0_g1	Unknown
TRINITY_DN1056_c0_g1	Unknown
TRINITY_DN105622_c0_g1	Unknown
TRINITY_DN105631_c0_g1	Unknown
TRINITY_DN10564_c0_g1	Belongs to the protein kinase superfamily
TRINITY_DN105665_c0_g1	Unknown
TRINITY_DN105677_c0_g1	mTERF
TRINITY_DN10571_c0_g1	Unknown
TRINITY_DN105713_c0_g1	Unknown
TRINITY_DN105723_c0_g1	Unknown
TRINITY_DN105733_c0_g1	Unknown
TRINITY_DN10577_c0_g1	Unknown
TRINITY_DN10579_c0_g1	Glutamate-gated receptor that probably acts as non- selective cation channel
TRINITY_DN10584_c0_g1	Belongs to the carbohydrate kinase PfkB family
TRINITY_DN10584_c0_g2	Belongs to the carbohydrate kinase PfkB family
TRINITY_DN10585_c1_g1	Reverse transcriptase (RNA-dependent DNA polymerase)
TRINITY_DN10586_c0_g2	plant mutator transposase zinc finger
TRINITY_DN10587_c0_g1	Protein of unknown function (DUF1666)
TRINITY_DN10589_c0_g1	C2 domain of PTEN tumour-suppressor protein
TRINITY_DN10591_c0_g1	bromo domain
TRINITY_DN10593_c0_g1	Unknown
TRINITY_DN10599_c0_g1	Unknown
TRINITY_DN10600_c0_g1	Unknown
TRINITY_DN10602_c0_g1	Unknown
TRINITY_DN10604_c0_g1	disease resistance
TRINITY_DN10609_c0_g1	Unknown
TRINITY_DN1061_c0_g1	CCT motif
TRINITY_DN10613_c0_g1	transposition, RNA-mediated
TRINITY_DN10615_c0_g2	Unknown
TRINITY_DN10628_c0_g1	Unknown
TRINITY_DN10629_c0_g1	Unknown
TRINITY_DN10631_c0_g1	Unknown
TRINITY_DN10633_c0_g1	Unknown
TRINITY_DN10665_c0_g1	Belongs to the major facilitator superfamily. Sugar transporter (TC 2.A.1.1) family
TRINITY_DN10667_c0_g1	Unknown
TRINITY_DN10670_c0_g1
TRINITY_DN10678_c0_g1	Unknown
TRINITY_DN1068_c0_g1	RING-H2 zinc finger domain
TRINITY_DN10680_c0_g1	Protein of unknown function, DUF538
TRINITY_DN10688_c0_g1	Unknown
TRINITY_DN10690_c0_g1	Unknown
TRINITY_DN10690_c1_g1	Unknown
TRINITY_DN10691_c0_g1	Unknown
TRINITY_DN10692_c0_g1	Leucine Rich repeat
TRINITY_DN10694_c0_g1	Transmembrane proteins 14C
TRINITY_DN10702_c0_g1
TRINITY_DN10703_c0_g1	Armadillo/beta-catenin-like repeat
TRINITY_DN10704_c0_g1	Belongs to the protein kinase superfamily
TRINITY_DN10707_c0_g1	Belongs to the peptidase A1 family
TRINITY_DN10708_c0_g1	Unknown
TRINITY_DN1071_c0_g1	Unknown
TRINITY_DN10712_c0_g1	Unknown
TRINITY_DN10716_c0_g1	Unknown
TRINITY_DN10717_c0_g1	Domain of unknown function (DUF4220)
TRINITY_DN10718_c0_g1	Unknown
TRINITY_DN10723_c0_g1	Unknown
TRINITY_DN10724_c0_g1	Unknown
TRINITY_DN1073_c0_g1	zinc finger CCCH domain-containing protein
TRINITY_DN10734_c0_g2	The light-harvesting complex (LHC) functions as a light receptor, it captures and delivers excitation energy to photosystems with which it is closely associated
TRINITY_DN10735_c0_g1	The light-harvesting complex (LHC) functions as a light receptor, it captures and delivers excitation energy to photosystems with which it is closely associated
TRINITY_DN10737_c0_g1	Unknown
TRINITY_DN10744_c0_g1	Disease resistance protein RPM1
TRINITY_DN10750_c0_g1	Unknown
TRINITY_DN10756_c0_g1	Nitrate reductase is a key enzyme involved in the first step of nitrate assimilation in plants, fungi and bacteria
TRINITY_DN10757_c0_g1	Unknown
TRINITY_DN10759_c0_g1	zinc finger
TRINITY_DN10765_c0_g1	Unknown
TRINITY_DN10768_c0_g1	Belongs to the GRAS family
TRINITY_DN10777_c0_g1	Unknown
TRINITY_DN10778_c0_g1	Unknown
TRINITY_DN10786_c0_g1	Unknown
TRINITY_DN10789_c0_g1	Unknown
TRINITY_DN10790_c0_g1	Unknown
TRINITY_DN1080_c0_g1	Unknown
TRINITY_DN10800_c0_g1	Subunit of the peripheral V1 complex of vacuolar ATPase essential for assembly or catalytic function. V-ATPase is responsible for acidifying a variety of intracellular compartments in eukaryotic cells
TRINITY_DN10807_c0_g1	Severs microtubules in an ATP-dependent manner. Microtubule severing may promote rapid reorganization of cellular microtubule arrays
TRINITY_DN10809_c0_g1	Unknown
TRINITY_DN10812_c0_g1	Unknown
TRINITY_DN10820_c0_g1	Unknown
TRINITY_DN10823_c0_g1	Unknown
TRINITY_DN10825_c0_g1	Unknown
TRINITY_DN10829_c0_g1	Unknown
TRINITY_DN10836_c0_g1	Unknown
TRINITY_DN10842_c0_g1	Unknown
TRINITY_DN10843_c0_g1	Unknown
TRINITY_DN10846_c0_g1	Unknown
TRINITY_DN10847_c0_g1
TRINITY_DN10848_c0_g1	Unknown
TRINITY_DN10849_c0_g1	Unknown
TRINITY_DN10856_c0_g1	Unknown
TRINITY_DN10857_c0_g1	DNA-directed RNA polymerase III subunit Rpc31
TRINITY_DN10860_c0_g1	Unknown
TRINITY_DN10882_c0_g1	Unknown
TRINITY_DN10891_c0_g1	HAT (Half-A-TPR) repeats
TRINITY_DN10893_c0_g1	Helicase associated domain (HA2) Add an annotation
TRINITY_DN10898_c0_g1	Unknown
TRINITY_DN109_c0_g1	WRKY transcription factor
TRINITY_DN10901_c0_g1	GDP-fucose protein O-fucosyltransferase
TRINITY_DN1091_c0_g1	Serine threonine-protein kinase
TRINITY_DN10912_c0_g1	ATP-dependent protease La (LON) substrate-binding domain
TRINITY_DN10919_c0_g1	Unknown
TRINITY_DN10924_c0_g1	Unknown
TRINITY_DN1093_c0_g1	Unknown
TRINITY_DN10932_c0_g1	Rhomboid family
TRINITY_DN10938_c0_g1	Unknown
TRINITY_DN10939_c0_g1	cyclic nucleotide-gated ion channel 20, chloroplastic
TRINITY_DN10948_c0_g1	Unknown
TRINITY_DN1095_c0_g1	Unknown
TRINITY_DN10951_c0_g1	Unknown
TRINITY_DN10957_c0_g1	Unknown
TRINITY_DN10963_c0_g1	Unknown
TRINITY_DN10969_c0_g1	Glyceraldehyde-3-phosphate dehydrogenase
TRINITY_DN1097_c0_g1	Unknown
TRINITY_DN10970_c0_g1	Unknown
TRINITY_DN10971_c0_g1	Amidase
TRINITY_DN10981_c0_g1	Heat shock protein
TRINITY_DN10987_c0_g1	Ring finger
TRINITY_DN10992_c0_g1	Phenylalanine ammonia-lyase
TRINITY_DN10994_c0_g1	Unknown
TRINITY_DN10995_c0_g1	Beta-amylase
TRINITY_DN10999_c0_g1	Unknown
TRINITY_DN110_c0_g1	nicotianamine metabolic process
TRINITY_DN1101_c0_g1	Unknown
TRINITY_DN11011_c0_g1	Unknown
TRINITY_DN11016_c0_g1	protein domain specific binding
TRINITY_DN11026_c0_g1
TRINITY_DN11027_c0_g1	histone deacetylase
TRINITY_DN1103_c0_g1
TRINITY_DN11032_c1_g1	Potassium transporter
TRINITY_DN11035_c0_g1
TRINITY_DN11047_c1_g1	Unknown
TRINITY_DN11064_c0_g1	YGGT family
TRINITY_DN11065_c0_g1	Ankyrin repeat
TRINITY_DN11069_c0_g1	Unknown
TRINITY_DN1107_c0_g1	Unknown
TRINITY_DN11076_c0_g1	Unknown
TRINITY_DN11078_c0_g1	B-Box-type zinc finger
TRINITY_DN11083_c0_g1	Unknown
TRINITY_DN11087_c0_g1	Unknown
TRINITY_DN1109_c0_g1	Unknown
TRINITY_DN11090_c0_g1	Unknown
TRINITY_DN11091_c0_g1	Cytochrome c oxidase subunit Vb
TRINITY_DN11093_c0_g2	Unknown
TRINITY_DN11097_c0_g1	Natural resistance-associated macrophage protein
TRINITY_DN11103_c0_g1	Unknown
TRINITY_DN11109_c0_g1	Unknown
TRINITY_DN1111_c0_g1	Unknown
TRINITY_DN11111_c0_g1	Mediates both low-affinity uptake and efflux of sugar across the membrane
TRINITY_DN11112_c0_g1	Unknown
TRINITY_DN11114_c0_g1	Unknown
TRINITY_DN11116_c0_g1	Unknown
TRINITY_DN11120_c0_g1	Uncharacterised protein family UPF0066
TRINITY_DN11121_c0_g1	Kelch motif
TRINITY_DN11132_c0_g1	Unknown
TRINITY_DN11137_c0_g1	Unknown
TRINITY_DN11144_c0_g1	Converts alpha-aldose to the beta-anomer
TRINITY_DN11145_c0_g1	Microtubule associated protein (MAP65/ASE1 family)
TRINITY_DN11146_c0_g1
TRINITY_DN11147_c0_g1	Unknown
TRINITY_DN11152_c0_g1	alpha/beta hydrolase fold
TRINITY_DN1116_c0_g1	Unknown
TRINITY_DN11163_c0_g1	Unknown
TRINITY_DN11164_c0_g1	Polypyrimidine tract-binding protein homolog
TRINITY_DN11165_c0_g1	Unknown
TRINITY_DN11175_c1_g1	Unknown
TRINITY_DN1118_c0_g1	Protein tyrosine kinase
TRINITY_DN11182_c0_g1	Belongs to the class I-like SAM-binding methyltransferase superfamily. Protein arginine N- methyltransferase family
TRINITY_DN11187_c0_g1	KHA, dimerisation domain of potassium ion channel
TRINITY_DN11193_c0_g1	DIRP
TRINITY_DN11198_c0_g1	Unknown
TRINITY_DN11199_c0_g1	Unknown
TRINITY_DN112_c0_g1	The light-harvesting complex (LHC) functions as a light receptor, it captures and delivers excitation energy to photosystems with which it is closely associated
TRINITY_DN112_c1_g1	The light-harvesting complex (LHC) functions as a light receptor, it captures and delivers excitation energy to photosystems with which it is closely associated
TRINITY_DN11204_c0_g1	Unknown
TRINITY_DN11212_c0_g1	Reverse transcriptase (RNA-dependent DNA polymerase)
TRINITY_DN11218_c0_g1	Unknown
TRINITY_DN11219_c0_g1	Leucine rich repeat N-terminal domain
TRINITY_DN11219_c0_g2	Leucine rich repeat N-terminal domain
TRINITY_DN11221_c0_g1	tRNA pseudouridine synthase
TRINITY_DN11222_c0_g1
TRINITY_DN11224_c0_g1	Unknown
TRINITY_DN11224_c0_g2	RNA recognition motif
TRINITY_DN1123_c0_g1	Armadillo/beta-catenin-like repeat
TRINITY_DN11230_c0_g1	Unknown
TRINITY_DN11231_c0_g1	Protein kinase domain
TRINITY_DN11232_c0_g1	Unknown
TRINITY_DN11241_c0_g1	cAMP binding
TRINITY_DN11247_c0_g1	CHASE domain
TRINITY_DN11248_c0_g1	B3 DNA binding domain
TRINITY_DN11249_c0_g1	Helicase associated domain (HA2) Add an annotation
TRINITY_DN1125_c0_g1	Unknown
TRINITY_DN11254_c0_g1	Unknown
TRINITY_DN11255_c0_g1	Belongs to the class-III pyridoxal-phosphate-dependent aminotransferase family
TRINITY_DN11256_c0_g1	Alfin
TRINITY_DN11265_c1_g1	Unknown
TRINITY_DN11269_c0_g1	Unknown
TRINITY_DN11270_c0_g1	zinc finger
TRINITY_DN11275_c0_g1	Unknown
TRINITY_DN11277_c0_g1	Kelch motif
TRINITY_DN1128_c0_g1	Anthranilate N-benzoyltransferase protein
TRINITY_DN1129_c0_g1	transposition, RNA-mediated
TRINITY_DN11291_c0_g1	Reverse transcriptase (RNA-dependent DNA polymerase)
TRINITY_DN11295_c0_g1	Unknown
TRINITY_DN11296_c0_g1	Retroviral aspartyl protease
TRINITY_DN11304_c0_g1	GDSL-like Lipase/Acylhydrolase
TRINITY_DN11306_c0_g1
TRINITY_DN11307_c0_g1	PLAC8 family
TRINITY_DN11310_c0_g1
TRINITY_DN11313_c0_g1	Unknown
TRINITY_DN11319_c0_g1	Glutathione S-transferase, C-terminal domain
TRINITY_DN11325_c0_g1	Unknown
TRINITY_DN11326_c0_g1	Protein of unknown function (DUF295)
TRINITY_DN11328_c0_g1	Unknown
TRINITY_DN11336_c0_g1	The light-harvesting complex (LHC) functions as a light receptor, it captures and delivers excitation energy to photosystems with which it is closely associated
TRINITY_DN11336_c1_g1	The light-harvesting complex (LHC) functions as a light receptor, it captures and delivers excitation energy to photosystems with which it is closely associated
TRINITY_DN1134_c0_g1	Unknown
TRINITY_DN11351_c0_g1	Unknown
TRINITY_DN11354_c0_g1	Unknown
TRINITY_DN11360_c0_g1	Unknown
TRINITY_DN11362_c0_g1	Unknown
TRINITY_DN11365_c0_g1	CRAL/TRIO domain
TRINITY_DN11367_c0_g1	Unknown
TRINITY_DN11372_c0_g1	Unknown
TRINITY_DN11378_c0_g1	Unknown
TRINITY_DN11381_c0_g1	Unknown
TRINITY_DN11387_c0_g1	Unknown
TRINITY_DN11387_c0_g2	Protein tyrosine kinase
TRINITY_DN11393_c0_g1	Unknown
TRINITY_DN11395_c0_g1	Unknown
TRINITY_DN11396_c0_g1	Unknown
TRINITY_DN11400_c0_g1	zinc-finger of the FCS-type, C2-C2
TRINITY_DN11405_c0_g1
TRINITY_DN11410_c0_g1	Unknown
TRINITY_DN11412_c0_g2	Unknown
TRINITY_DN11418_c0_g2	Unknown
TRINITY_DN11419_c0_g1	Unknown
TRINITY_DN11424_c0_g1	Unknown
TRINITY_DN11429_c0_g1	Annexin repeats
TRINITY_DN1143_c0_g1	DDT domain
TRINITY_DN11431_c0_g1	Unknown
TRINITY_DN11437_c0_g1	Unknown
TRINITY_DN11445_c0_g1	mTERF
TRINITY_DN11447_c0_g1
TRINITY_DN11448_c0_g1	Unknown
TRINITY_DN11450_c0_g1	Auxin response factors (ARFs) are transcriptional factors that bind specifically to the DNA sequence 5'-TGTCTC-3' found in the auxin-responsive promoter elements (AuxREs)
TRINITY_DN11452_c0_g1	Unknown
TRINITY_DN11456_c0_g1	Unknown
TRINITY_DN1146_c0_g2	Putative gypsy type transposon
TRINITY_DN11468_c0_g1	Unknown
TRINITY_DN11471_c0_g1	Phosphorylase superfamily
TRINITY_DN11476_c0_g1	Belongs to the DHHC palmitoyltransferase family
TRINITY_DN1148_c0_g1	START domain
TRINITY_DN11481_c0_g1	Unknown
TRINITY_DN11483_c0_g1	Unknown
TRINITY_DN11485_c0_g1	Belongs to the multi antimicrobial extrusion (MATE) (TC 2.A.66.1) family
TRINITY_DN11486_c0_g1	Belongs to the helicase family. Dicer subfamily
TRINITY_DN11488_c0_g1	Unknown
TRINITY_DN11490_c0_g1	Aldo/keto reductase family
TRINITY_DN11494_c0_g1	Unknown
TRINITY_DN11495_c0_g1	Unknown
TRINITY_DN11502_c0_g1
TRINITY_DN11507_c0_g1	Unknown
TRINITY_DN11508_c0_g1	Unknown
TRINITY_DN11513_c0_g1	Elongator protein 3, MiaB family, Radical SAM
TRINITY_DN11517_c0_g1	MuDR family transposase
TRINITY_DN11519_c0_g1	zinc finger CCCH domain-containing protein
TRINITY_DN11522_c0_g1	Unknown
TRINITY_DN11523_c0_g1	Unknown
TRINITY_DN11525_c1_g1	Belongs to the major facilitator superfamily. Sugar transporter (TC 2.A.1.1) family
TRINITY_DN11528_c0_g1
TRINITY_DN11529_c0_g1	Unknown
TRINITY_DN11530_c0_g1	Belongs to the peptidase A1 family
TRINITY_DN1154_c0_g1	Unknown
TRINITY_DN11544_c0_g1	Belongs to the iron ascorbate-dependent oxidoreductase family
TRINITY_DN1155_c0_g1	Unknown
TRINITY_DN11552_c0_g1	Unknown
TRINITY_DN11556_c0_g1	ATP12 chaperone protein
TRINITY_DN11565_c0_g1	Translation initiation factor IF-2, N-terminal region
TRINITY_DN11569_c0_g2
TRINITY_DN11573_c0_g1	Unknown
TRINITY_DN11575_c0_g1	Unknown
TRINITY_DN11576_c0_g1	Unknown
TRINITY_DN11578_c0_g1	Unknown
TRINITY_DN11579_c0_g1	Unknown
TRINITY_DN1158_c0_g1	DYW family of nucleic acid deaminases
TRINITY_DN11580_c0_g1	Unknown
TRINITY_DN11585_c0_g1	Unknown
TRINITY_DN11591_c0_g1	Unknown
TRINITY_DN11592_c0_g1	Unknown
TRINITY_DN11597_c0_g1	Unknown
TRINITY_DN11598_c0_g1	Unknown
TRINITY_DN11604_c0_g1
TRINITY_DN11605_c0_g1	K02A2.6-like
TRINITY_DN11611_c0_g1	Pfam:UBN2
TRINITY_DN11613_c0_g1	Unknown
TRINITY_DN11615_c0_g1	Unknown
TRINITY_DN11616_c0_g1	PRONE (Plant-specific Rop nucleotide exchanger)
TRINITY_DN11619_c0_g1	Unknown
TRINITY_DN1162_c0_g1	Unknown
TRINITY_DN11622_c1_g1	Unknown
TRINITY_DN11626_c0_g1
TRINITY_DN1163_c0_g2	Putative GTP-ase activating proteins for the small GTPase, ARF
TRINITY_DN11633_c0_g1	Unknown
TRINITY_DN11637_c0_g1	Oligosaccharyltransferase subunit Ribophorin II
TRINITY_DN11638_c0_g1	PHD-like zinc-binding domain
TRINITY_DN11639_c0_g1	The light-harvesting complex (LHC) functions as a light receptor, it captures and delivers excitation energy to photosystems with which it is closely associated
TRINITY_DN11640_c0_g1	Unknown
TRINITY_DN11646_c0_g1	Belongs to the argonaute family
TRINITY_DN11649_c0_g1	Plant protein of unknown function (DUF936)
TRINITY_DN11650_c0_g1	Unknown
TRINITY_DN11655_c0_g1	F-Box protein
TRINITY_DN11658_c0_g1	Unknown
TRINITY_DN11659_c0_g1	Unknown
TRINITY_DN11666_c0_g1	Unknown
TRINITY_DN11667_c0_g1	Unknown
TRINITY_DN1167_c0_g1	Unknown
TRINITY_DN11684_c0_g1	Unknown
TRINITY_DN11688_c0_g1	X-Pro dipeptidyl-peptidase (S15 family)
TRINITY_DN11689_c0_g1	PPR repeat
TRINITY_DN1169_c0_g1	Unknown
TRINITY_DN11694_c0_g2	Unknown
TRINITY_DN11698_c0_g1	Light regulated protein Lir1
TRINITY_DN117_c0_g1	Auxilin-like protein 1
TRINITY_DN11700_c0_g1	Unknown
TRINITY_DN11712_c0_g1	Unknown
TRINITY_DN11716_c0_g1	Unknown
TRINITY_DN11721_c0_g1	Unknown
TRINITY_DN11724_c0_g1	Belongs to the ubiquitin-conjugating enzyme family
TRINITY_DN11726_c0_g1	Converts zeaxanthin into antheraxanthin and subsequently violaxanthin
TRINITY_DN11728_c0_g1	Unknown
TRINITY_DN11733_c0_g1	Unknown
TRINITY_DN11738_c0_g1	Unknown
TRINITY_DN11740_c0_g1	Unknown
TRINITY_DN11744_c0_g1
TRINITY_DN11748_c0_g1	Emopamil binding protein
TRINITY_DN11751_c0_g1	malic enzyme
TRINITY_DN11753_c0_g1	Binds specifically and directly to substrates containing either a simple or bipartite NLS motif. Promotes docking of import substrates to the nuclear envelope
TRINITY_DN11757_c1_g1	Unknown
TRINITY_DN11760_c0_g1	Reversible hydration of carbon dioxide
TRINITY_DN11761_c0_g1	Unknown
TRINITY_DN1177_c0_g2	Ulp1 protease family, C-terminal catalytic domain
TRINITY_DN11770_c0_g1	ADP binding
TRINITY_DN11771_c0_g1	Amidohydrolase family
TRINITY_DN11777_c0_g1	Unknown
TRINITY_DN11784_c0_g1	Unknown
TRINITY_DN11787_c0_g1	Unknown
TRINITY_DN11788_c1_g1	DNA RNA polymerases superfamily protein
TRINITY_DN1179_c0_g1	Unknown
TRINITY_DN11790_c0_g1
TRINITY_DN11792_c0_g1	Unknown
TRINITY_DN11797_c0_g1	Unknown
TRINITY_DN118_c0_g1	Unknown
TRINITY_DN11806_c0_g1	Alg9-like mannosyltransferase family
TRINITY_DN11807_c0_g1	Protein phosphatase 2C
TRINITY_DN1181_c0_g1	Unknown
TRINITY_DN11818_c0_g1	Unknown
TRINITY_DN11819_c0_g1	Unknown
TRINITY_DN11820_c0_g1	Unknown
TRINITY_DN11825_c0_g1	Belongs to the protein kinase superfamily. Ser Thr protein kinase family
TRINITY_DN11827_c0_g1
TRINITY_DN11833_c0_g1	Belongs to the peptidase C1 family
TRINITY_DN11839_c0_g1	12-oxophytodienoate reductase
TRINITY_DN11846_c1_g1	Photosynthetic reaction centre protein
TRINITY_DN11847_c0_g1	peptide chain release factor subunit
TRINITY_DN11850_c0_g1	Unknown
TRINITY_DN11855_c0_g1	ADP-ribosylation factor GTPase-activating protein
TRINITY_DN11856_c0_g1	Beige/BEACH domain
TRINITY_DN11857_c0_g1	Sterol 3-beta-glucosyltransferase
TRINITY_DN11858_c0_g1	DNA-binding domain in plant proteins such as APETALA2 and EREBPs
TRINITY_DN11864_c0_g1	Serine aminopeptidase, S33
TRINITY_DN11866_c0_g1	Unknown
TRINITY_DN11868_c0_g1	Unknown
TRINITY_DN11869_c0_g1	DNA-binding domain in plant proteins such as APETALA2 and EREBPs
TRINITY_DN11874_c0_g1	Unknown
TRINITY_DN11876_c0_g1	Unknown
TRINITY_DN11888_c0_g2	PPR repeat
TRINITY_DN11890_c0_g1	Unknown
TRINITY_DN11891_c0_g1	Unknown
TRINITY_DN11893_c1_g1	Plant lipoxygenase may be involved in a number of diverse aspects of plant physiology including growth and development, pest resistance, and senescence or responses to wounding
TRINITY_DN11895_c0_g1	Glucosamine-6-phosphate isomerases/6-phosphogluconolactonase
TRINITY_DN11898_c0_g1	Unknown
TRINITY_DN119_c0_g1	Unknown
TRINITY_DN11902_c0_g1	Unknown
TRINITY_DN11902_c1_g1	Mis12 protein
TRINITY_DN11904_c0_g1	Unknown
TRINITY_DN11907_c0_g1
TRINITY_DN11909_c0_g1	Unknown
TRINITY_DN11910_c0_g1	Domain of unknown function (DUF4413)
TRINITY_DN11912_c0_g1	Unknown
TRINITY_DN11916_c0_g1	Williams-Beuren syndrome DDT (WSD), D-TOX E motif
TRINITY_DN1192_c0_g1	Homeobox associated leucine zipper
TRINITY_DN11922_c0_g1	Unknown
TRINITY_DN11934_c0_g1	domain in glucosyltransferases, myotubularins and other putative membrane-associated proteins
TRINITY_DN11935_c0_g1	Unknown
TRINITY_DN11936_c0_g1	Protein of unknown function (DUF 659)
TRINITY_DN11939_c0_g1
TRINITY_DN1194_c0_g1	Belongs to the protein kinase superfamily
TRINITY_DN11940_c0_g1	Unknown
TRINITY_DN11941_c0_g1	Unknown
TRINITY_DN11942_c0_g1	isoform X1
TRINITY_DN11950_c0_g1	(2R)-phospho-3-sulfolactate synthase (ComA)
TRINITY_DN11954_c0_g1	Unknown
TRINITY_DN11956_c0_g1	Unknown
TRINITY_DN11960_c0_g1	Unknown
TRINITY_DN11964_c0_g1	Unknown
TRINITY_DN11967_c0_g1	C2H2-type zinc finger
TRINITY_DN11969_c0_g1	Unknown
TRINITY_DN1197_c0_g1	Unknown
TRINITY_DN11970_c0_g1
TRINITY_DN11970_c1_g1	Unknown
TRINITY_DN11974_c0_g1	Aluminium induced protein
TRINITY_DN11976_c0_g1	Unknown
TRINITY_DN11979_c0_g1	Unknown
TRINITY_DN11981_c0_g1	Four repeated domains in the Fasciclin I family of proteins, present in many other contexts.
TRINITY_DN11985_c0_g1	Unknown
TRINITY_DN11988_c0_g1	Unknown
TRINITY_DN11991_c0_g1	Unknown
TRINITY_DN11993_c0_g1	Protein of unknown function (DUF620)
TRINITY_DN11997_c0_g1	Unknown
TRINITY_DN12009_c0_g1	Unknown
TRINITY_DN12018_c0_g1	Unknown
TRINITY_DN12019_c0_g1	LIM-domain binding protein
TRINITY_DN1202_c0_g1	Unknown
TRINITY_DN12024_c0_g1
TRINITY_DN12027_c0_g1	Unknown
TRINITY_DN12030_c0_g1	female pronucleus assembly
TRINITY_DN12036_c0_g1	Unknown
TRINITY_DN12039_c0_g1	ABC transporter transmembrane region
TRINITY_DN12040_c1_g1	Unknown
TRINITY_DN12046_c0_g1	Cytochrome P450
TRINITY_DN12054_c0_g1	Unknown
TRINITY_DN12055_c0_g1	Unknown
TRINITY_DN12064_c0_g1	Unknown
TRINITY_DN12069_c0_g1	Unknown
TRINITY_DN12070_c0_g1	Unknown
TRINITY_DN12072_c0_g1	Unknown
TRINITY_DN12078_c0_g1	Unknown
TRINITY_DN12082_c0_g1	VQ motif
TRINITY_DN12087_c0_g1	Unknown
TRINITY_DN12092_c0_g1	Belongs to the protein kinase superfamily. Ser Thr protein kinase family
TRINITY_DN12095_c0_g1	The H protein shuttles the methylamine group of glycine from the P protein to the T protein
TRINITY_DN121_c0_g1	E3 ubiquitin-protein ligase UPL5
TRINITY_DN12108_c0_g1	Unknown
TRINITY_DN12114_c0_g1	Unknown
TRINITY_DN12120_c0_g1	Unknown
TRINITY_DN12123_c0_g1	Converts zeaxanthin into antheraxanthin and subsequently violaxanthin
TRINITY_DN12124_c0_g1	Vacuolar protein sorting-associated protein 62
TRINITY_DN12129_c0_g1	Unknown
TRINITY_DN1213_c0_g1	Unknown
TRINITY_DN12130_c0_g1	AMP-binding enzyme
TRINITY_DN12141_c0_g1	Carbamoyl-phosphate synthetase large chain, oligomerisation domain
TRINITY_DN12149_c0_g1	Unknown
TRINITY_DN12156_c0_g1
TRINITY_DN12157_c0_g1
TRINITY_DN12161_c0_g1	Unknown
TRINITY_DN12163_c0_g1	BAH domain
TRINITY_DN12164_c0_g1	Unknown
TRINITY_DN12175_c0_g1	Putative S-adenosyl-L-methionine-dependent methyltransferase
TRINITY_DN12178_c0_g1	Unknown
TRINITY_DN1218_c0_g1	Unknown
TRINITY_DN12182_c0_g1	U1-like zinc finger
TRINITY_DN12185_c0_g1	Plant organelle RNA recognition domain
TRINITY_DN1219_c0_g1	Unknown
TRINITY_DN12191_c0_g1
TRINITY_DN12193_c0_g1	Unknown
TRINITY_DN12195_c0_g1	Unknown
TRINITY_DN12206_c0_g1	Pentatricopeptide repeat domain
TRINITY_DN12208_c0_g1	WD40 repeats
TRINITY_DN12215_c0_g1	Plant lipoxygenase may be involved in a number of diverse aspects of plant physiology including growth and development, pest resistance, and senescence or responses to wounding
TRINITY_DN12216_c0_g1	PWWP domain
TRINITY_DN1222_c0_g1	Exo70 exocyst complex subunit
TRINITY_DN12224_c0_g1	Unknown
TRINITY_DN12226_c0_g1	Unknown
TRINITY_DN12231_c0_g1	Unknown
TRINITY_DN12234_c0_g1	Reverse transcriptase (RNA-dependent DNA polymerase)
TRINITY_DN12243_c0_g1	Unknown
TRINITY_DN12247_c0_g1	bZIP transcription factor
TRINITY_DN12248_c0_g1	Unknown
TRINITY_DN12258_c0_g1	Plant invertase/pectin methylesterase inhibitor
TRINITY_DN12258_c0_g2	Plant invertase/pectin methylesterase inhibitor
TRINITY_DN12268_c0_g1	Unknown
TRINITY_DN1227_c0_g2	Belongs to the glyceraldehyde-3-phosphate dehydrogenase family
TRINITY_DN12270_c0_g1	RING-type E3 ubiquitin transferase
TRINITY_DN12270_c0_g2	RING-type E3 ubiquitin transferase
TRINITY_DN12271_c0_g1	BT1 family
TRINITY_DN12275_c0_g1	Mitochondrial fission ELM1
TRINITY_DN1228_c0_g1	Unknown
TRINITY_DN12284_c0_g1	Phytochelatin synthase
TRINITY_DN12285_c0_g1	Uroporphyrinogen-III synthase HemD
TRINITY_DN1229_c0_g1	PA domain
TRINITY_DN12294_c0_g1	Unknown
TRINITY_DN12295_c0_g1	Unknown
TRINITY_DN12296_c0_g1	Unknown
TRINITY_DN12297_c0_g1	Unknown
TRINITY_DN123_c0_g1	CBS domain
TRINITY_DN123_c1_g1	CBS domain
TRINITY_DN12303_c0_g1	Pentatricopeptide repeat domain
TRINITY_DN12308_c0_g1
TRINITY_DN12308_c0_g2	Unknown
TRINITY_DN12314_c0_g1	Belongs to the ABC transporter superfamily. ABCG family. PDR (TC 3.A.1.205) subfamily
TRINITY_DN12317_c0_g1	Pentatricopeptide repeat domain
TRINITY_DN12318_c0_g1	Unknown
TRINITY_DN12319_c0_g1	Belongs to the UDP-glycosyltransferase family
TRINITY_DN12322_c0_g1	Unknown
TRINITY_DN12323_c0_g1	Belongs to the protein kinase superfamily. Ser Thr protein kinase family
TRINITY_DN12331_c0_g1	Glycosyltransferase like family
TRINITY_DN12334_c0_g1	Unknown
TRINITY_DN12338_c0_g1	Unknown
TRINITY_DN12341_c0_g1	Unknown
TRINITY_DN12348_c0_g1	Core-2/I-Branching enzyme
TRINITY_DN1235_c0_g1	Unknown
TRINITY_DN12355_c1_g1	Helix-loop-helix DNA-binding domain
TRINITY_DN12356_c0_g1	Unknown
TRINITY_DN12361_c0_g1	Unknown
TRINITY_DN12367_c0_g1	MafB19-like deaminase
TRINITY_DN12374_c0_g1	Unknown
TRINITY_DN12375_c0_g1	Utp13 specific WD40 associated domain
TRINITY_DN12376_c0_g1	Protein phosphatase 2A homologues, catalytic domain.
TRINITY_DN12377_c0_g1	Lysine methyltransferase
TRINITY_DN12379_c0_g1	Ribosomal L18 of archaea, bacteria, mitoch. and chloroplast
TRINITY_DN12381_c0_g1	Unknown
TRINITY_DN12399_c0_g1	Unknown
TRINITY_DN12404_c0_g1	protein Sb04g003623 source
TRINITY_DN12407_c0_g1	disease resistance protein
TRINITY_DN1241_c0_g1	Belongs to the small GTPase superfamily. Arf family
TRINITY_DN12410_c0_g1	Unknown
TRINITY_DN12418_c0_g1	NB-ARC domain
TRINITY_DN1242_c0_g1	regulation of ARF protein signal transduction
TRINITY_DN12426_c0_g1	Unknown
TRINITY_DN12428_c1_g1	Domain Homologous to E6-AP Carboxyl Terminus with
TRINITY_DN1243_c0_g1	Unknown
TRINITY_DN12431_c0_g1	Unknown
TRINITY_DN12435_c0_g1	cysteine-tRNA ligase activity
TRINITY_DN12445_c0_g1	Unknown
TRINITY_DN12458_c0_g1	BEST Arabidopsis thaliana protein match is
TRINITY_DN12464_c0_g1	Unknown
TRINITY_DN12465_c0_g1	Unknown
TRINITY_DN12467_c0_g1	Protein of unknown function (DUF789)
TRINITY_DN12478_c0_g1	HECT-like Ubiquitin-conjugating enzyme (E2)-binding
TRINITY_DN1248_c0_g1	X-domain of DnaJ-containing
TRINITY_DN12484_c0_g1	spliceosomal complex assembly
TRINITY_DN12485_c0_g1	atks,atks1,ga2,ks,ks1
TRINITY_DN12486_c0_g1	transposition, RNA-mediated
TRINITY_DN12490_c0_g1	Unknown
TRINITY_DN12491_c0_g1	GTPase-activator protein for Rho-like GTPases
TRINITY_DN12495_c0_g1	Belongs to the D-isomer specific 2-hydroxyacid dehydrogenase family
TRINITY_DN12504_c0_g1	AAA domain, putative AbiEii toxin, Type IV TA system
TRINITY_DN12504_c0_g2	AAA domain, putative AbiEii toxin, Type IV TA system
TRINITY_DN12513_c0_g1	QLQ
TRINITY_DN12514_c0_g1	Unknown
TRINITY_DN12522_c0_g1	Bifunctional nuclease
TRINITY_DN12523_c0_g1	Belongs to the eukaryotic ribosomal protein eS7 family
TRINITY_DN12526_c0_g1	Unknown
TRINITY_DN12537_c0_g1	Unknown
TRINITY_DN12542_c0_g1	Unknown
TRINITY_DN12543_c0_g2	Unknown
TRINITY_DN12546_c0_g1	Unknown
TRINITY_DN12547_c0_g1	BEST Arabidopsis thaliana protein match is glycosyltransferase family protein 2 (TAIR AT5G60700.1)
TRINITY_DN12550_c0_g1	KHA, dimerisation domain of potassium ion channel
TRINITY_DN12553_c0_g1	Unknown
TRINITY_DN1256_c0_g1	cytoskeleton organization
TRINITY_DN12563_c0_g1	Unknown
TRINITY_DN12569_c0_g1	Unknown
TRINITY_DN1257_c0_g1	TAF RNA Polymerase I subunit A
TRINITY_DN12572_c0_g1	Unknown
TRINITY_DN12573_c0_g1	Unknown
TRINITY_DN12577_c0_g1
TRINITY_DN1258_c0_g1
TRINITY_DN12580_c0_g1	Belongs to the protein kinase superfamily. Tyr protein kinase family
TRINITY_DN12584_c0_g1	Protein of unknown function (DUF760)
TRINITY_DN12587_c0_g1	Unknown
TRINITY_DN12588_c0_g1	Poly(A) polymerase central domain
TRINITY_DN12590_c0_g1	Unknown
TRINITY_DN12591_c0_g1	Unknown
TRINITY_DN12593_c0_g1	Unknown
TRINITY_DN126_c0_g1	Unknown
TRINITY_DN12602_c0_g1	Unknown
TRINITY_DN12608_c0_g1	Calcineurin-like phosphoesterase
TRINITY_DN12609_c0_g1	Unknown
TRINITY_DN12612_c0_g1	Unknown
TRINITY_DN12612_c0_g2	Unknown
TRINITY_DN12622_c0_g1	C5HC2 zinc finger
TRINITY_DN12627_c0_g1	ubiE/COQ5 methyltransferase family
TRINITY_DN12630_c0_g1	Unknown
TRINITY_DN12633_c0_g1	Unknown
TRINITY_DN12635_c0_g1	Unknown
TRINITY_DN12637_c0_g2	Unknown
TRINITY_DN1264_c0_g1	Protein kinase domain
TRINITY_DN12645_c0_g1	Unknown
TRINITY_DN12646_c0_g1	Hydrolyzes ATP, and can also hydrolyze GTP with lower efficiency. Has lower affinity for GTP
TRINITY_DN12649_c0_g1	Unknown
TRINITY_DN12650_c0_g1	Unknown
TRINITY_DN12660_c0_g1	Unknown
TRINITY_DN12667_c0_g1	BAR domain of APPL family
TRINITY_DN12678_c0_g1	Unknown
TRINITY_DN12680_c0_g1	Component of the post-replicative DNA mismatch repair system (MMR)
TRINITY_DN12684_c0_g1	Unknown
TRINITY_DN12685_c0_g1	Unknown
TRINITY_DN12690_c0_g1	CAF1 family ribonuclease
TRINITY_DN12702_c0_g1	Unknown
TRINITY_DN12705_c0_g1	Belongs to the GDA1 CD39 NTPase family
TRINITY_DN12707_c0_g1	Protein prenyltransferase alpha subunit repeat
TRINITY_DN12711_c0_g1	Unknown
TRINITY_DN12715_c0_g1	RRM in Demeter
TRINITY_DN12717_c0_g1	Unknown
TRINITY_DN12720_c0_g1	Unknown
TRINITY_DN12721_c0_g1	Unknown
TRINITY_DN1273_c0_g1	Subtilase family
TRINITY_DN12730_c0_g1	Unknown
TRINITY_DN12734_c0_g1	P21-Rho-binding domain
TRINITY_DN12738_c0_g1	Rab-GTPase-TBC domain
TRINITY_DN12740_c0_g1	Anthranilate synthase component I, N terminal region
TRINITY_DN12741_c0_g1	Unknown
TRINITY_DN12748_c0_g1	Unknown
TRINITY_DN12750_c0_g1	Unknown
TRINITY_DN12751_c0_g1	Unknown
TRINITY_DN12752_c0_g1
TRINITY_DN12759_c0_g1
TRINITY_DN12762_c0_g1	Unknown
TRINITY_DN12765_c0_g1	Unknown
TRINITY_DN12766_c0_g1	Unknown
TRINITY_DN1277_c0_g1	Plant calmodulin-binding domain
TRINITY_DN12771_c0_g1	PPR repeat family
TRINITY_DN12772_c0_g1	Unknown
TRINITY_DN12778_c0_g1	Unknown
TRINITY_DN12780_c0_g1	Possibly involved in carbohydrate binding
TRINITY_DN12788_c0_g1	Filament-like plant protein, long coiled-coil
TRINITY_DN12789_c0_g1	Carboxylesterase family
TRINITY_DN12791_c0_g1	Protein of unknown function (DUF616)
TRINITY_DN12796_c0_g1	Unknown
TRINITY_DN12798_c0_g1	Belongs to the cyclin family
TRINITY_DN12800_c0_g1	Unknown
TRINITY_DN12804_c0_g1	Phosphoglycerate mutase family
TRINITY_DN12811_c0_g1	Protein of unknown function (DUF 659)
TRINITY_DN12814_c0_g1
TRINITY_DN12815_c0_g1	Protein kinase domain
TRINITY_DN12817_c0_g1	Unknown
TRINITY_DN12819_c0_g1	Unknown
TRINITY_DN12827_c0_g1	Unknown
TRINITY_DN12829_c0_g1	Unknown
TRINITY_DN12830_c0_g1	Belongs to the protein kinase superfamily. Ser Thr protein kinase family
TRINITY_DN12835_c0_g1	Unknown
TRINITY_DN1284_c0_g1	WD domain, G-beta repeat
TRINITY_DN12844_c0_g1
TRINITY_DN12847_c0_g1	Expressed protein
TRINITY_DN12849_c0_g1	Unknown
TRINITY_DN12857_c0_g1	Unknown
TRINITY_DN12859_c0_g1	Putative S-adenosyl-L-methionine-dependent methyltransferase
TRINITY_DN12860_c0_g1	Unknown
TRINITY_DN12861_c0_g1	Reverse transcriptase (RNA-dependent DNA polymerase)
TRINITY_DN12865_c0_g1	Auxin response factors (ARFs) are transcriptional factors that bind specifically to the DNA sequence 5'-TGTCTC-3' found in the auxin-responsive promoter elements (AuxREs)
TRINITY_DN12870_c0_g1	Unknown
TRINITY_DN12878_c0_g1	Unknown
TRINITY_DN12880_c0_g1	Exo70 exocyst complex subunit
TRINITY_DN12884_c0_g1	Unknown
TRINITY_DN12886_c0_g1	rpm1 interacting protein 13
TRINITY_DN12887_c0_g1	Unknown
TRINITY_DN12888_c0_g1	Unknown
TRINITY_DN129_c0_g1	Belongs to the cytochrome P450 family
TRINITY_DN12903_c0_g1
TRINITY_DN12905_c0_g1	Unknown
TRINITY_DN12912_c0_g1	Unknown
TRINITY_DN12918_c0_g1	Glycosyl hydrolases family 18
TRINITY_DN12924_c0_g1	Putative peptidase family
TRINITY_DN12929_c0_g1	Unknown
TRINITY_DN12935_c0_g1	Unknown
TRINITY_DN12936_c0_g1	Ribonuclease 3-like protein 2
TRINITY_DN12940_c0_g1	Belongs to the cytochrome P450 family
TRINITY_DN12943_c0_g1	Unknown
TRINITY_DN12946_c0_g1	Protein kinase domain
TRINITY_DN12948_c0_g1	Unknown
TRINITY_DN12949_c0_g1	Unknown
TRINITY_DN1295_c0_g1	Transport inhibitor response 1-like protein Os05g0150500
TRINITY_DN1295_c2_g1	Transport inhibitor response 1-like protein Os05g0150500
TRINITY_DN12953_c0_g1	Unknown
TRINITY_DN12955_c0_g1	Arabidopsis protein of unknown function
TRINITY_DN12956_c0_g1
TRINITY_DN12970_c0_g1	Unknown
TRINITY_DN12976_c0_g1	Unknown
TRINITY_DN12978_c0_g1	Unknown
TRINITY_DN12981_c0_g1	BT1 family
TRINITY_DN12988_c0_g1	Involved in the synthesis of glucuronoxylan hemicellulose in secondary cell walls
TRINITY_DN12991_c0_g1	Unknown
TRINITY_DN12993_c0_g1	Light regulated protein Lir1
TRINITY_DN12996_c0_g1	Unknown
TRINITY_DN12997_c0_g1	Unknown
TRINITY_DN12999_c0_g1	Unknown
TRINITY_DN13002_c0_g1	Transmembrane amino acid transporter protein
TRINITY_DN13009_c0_g1	ABC transporter C family member 9
TRINITY_DN1301_c0_g1	Domain of unknown function (DUF4218)
TRINITY_DN13012_c0_g1	ATP synthase subunit D
TRINITY_DN13016_c0_g1
TRINITY_DN1302_c0_g1	Unknown
TRINITY_DN13020_c0_g1	Unknown
TRINITY_DN13021_c0_g1	transposition, RNA-mediated
TRINITY_DN13026_c0_g1	Unknown
TRINITY_DN13027_c0_g1	Unknown
TRINITY_DN1303_c0_g1	Unknown
TRINITY_DN13031_c0_g1	ADP-ribosylation factor GTPase-activating protein
TRINITY_DN13032_c0_g1	Unknown
TRINITY_DN1304_c0_g1	DYW family of nucleic acid deaminases
TRINITY_DN13059_c0_g1
TRINITY_DN1306_c0_g1	Unknown
TRINITY_DN13061_c0_g1	Unknown
TRINITY_DN13064_c0_g1	protein serine/threonine phosphatase activity
TRINITY_DN13070_c0_g1	Unknown
TRINITY_DN13071_c0_g1	Unknown
TRINITY_DN13075_c0_g1	Unknown
TRINITY_DN13083_c0_g1	Aldo/keto reductase family
TRINITY_DN13084_c0_g1	Unknown
TRINITY_DN13088_c0_g1
TRINITY_DN1309_c0_g1	Ras-related protein
TRINITY_DN13095_c0_g1	Protein kinase domain
TRINITY_DN13096_c0_g1	Unknown
TRINITY_DN1310_c0_g1	Pyridoxal-dependent decarboxylase conserved domain
TRINITY_DN13106_c0_g1
TRINITY_DN13107_c0_g1	Protein of unknown function, DUF538
TRINITY_DN13108_c0_g1	Component of the anaphase promoting complex cyclosome (APC C), a cell cycle-regulated E3 ubiquitin-protein ligase complex that controls progression through mitosis and the G1 phase of the cell cycle
TRINITY_DN13110_c0_g1	Glutamate-gated receptor that probably acts as non- selective cation channel
TRINITY_DN13112_c0_g1	Unknown
TRINITY_DN13113_c1_g1	FR47-like protein
TRINITY_DN13114_c0_g1	ribonuclease H protein At1g65750
TRINITY_DN13122_c0_g1	Transferase family
TRINITY_DN13123_c0_g1	Unknown
TRINITY_DN13128_c0_g1	Unknown
TRINITY_DN13133_c0_g1	Unknown
TRINITY_DN13134_c0_g1	Unknown
TRINITY_DN13135_c0_g1	Protein kinase domain
TRINITY_DN13136_c0_g1	Triose-phosphate Transporter family
TRINITY_DN13138_c0_g1	Unknown
TRINITY_DN13140_c0_g1	Unknown
TRINITY_DN13144_c0_g1	Unknown
TRINITY_DN13145_c0_g1	Unknown
TRINITY_DN13147_c0_g1	WRC
TRINITY_DN13149_c0_g1	Unknown
TRINITY_DN13150_c0_g1	Unknown
TRINITY_DN13151_c0_g1	transcription, DNA-templated
TRINITY_DN13153_c0_g1	helix loop helix domain
TRINITY_DN13156_c0_g1	ACT domain containing protein
TRINITY_DN13166_c0_g1	Belongs to the major facilitator superfamily. Sugar transporter (TC 2.A.1.1) family
TRINITY_DN13167_c0_g1	Unknown
TRINITY_DN13170_c0_g1	Unknown
TRINITY_DN13171_c0_g1	Unknown
TRINITY_DN13176_c0_g1	phospholipase
TRINITY_DN13177_c0_g1	Unknown
TRINITY_DN1318_c0_g1	CCT motif
TRINITY_DN13186_c0_g1
TRINITY_DN13188_c0_g1	Lysosomal Pro-X carboxypeptidase
TRINITY_DN13189_c0_g1	Unknown
TRINITY_DN13193_c0_g1	Belongs to the glycosyl hydrolase 28 family
TRINITY_DN13194_c0_g1	Purple acid phosphatase
TRINITY_DN13195_c0_g1	Leucine Rich repeats (2 copies)
TRINITY_DN132_c0_g1
TRINITY_DN1320_c0_g1	transposition, RNA-mediated
TRINITY_DN13210_c0_g1	Unknown
TRINITY_DN13211_c0_g1	Dof domain, zinc finger
TRINITY_DN13215_c0_g1	UDP-glucoronosyl and UDP-glucosyl transferase
TRINITY_DN13216_c0_g1	Glutathione S-transferase, C-terminal domain
TRINITY_DN13217_c0_g1	Unknown
TRINITY_DN13218_c0_g1	Unknown
TRINITY_DN1322_c0_g1	Protein kinase domain
TRINITY_DN13228_c0_g1	Ribonucleoside-diphosphate reductase small chain
TRINITY_DN13232_c0_g1	Pentatricopeptide repeat domain
TRINITY_DN13236_c0_g1	Unknown
TRINITY_DN13238_c0_g1	Ribonuclease H protein
TRINITY_DN13241_c0_g1	Belongs to the GRAS family
TRINITY_DN13243_c0_g1
TRINITY_DN13243_c0_g2
TRINITY_DN13256_c0_g1	Unknown
TRINITY_DN13259_c0_g1	Ras family
TRINITY_DN13261_c0_g1	Exocyst component 84 C-terminal
TRINITY_DN13262_c0_g1	Unknown
TRINITY_DN13269_c0_g1	Unknown
TRINITY_DN1327_c0_g1	Peptidyl-prolyl cis-trans isomerase
TRINITY_DN13270_c0_g1	Unknown
TRINITY_DN13271_c0_g1	Unknown
TRINITY_DN13279_c0_g1	Unknown
TRINITY_DN1328_c0_g1	Unknown
TRINITY_DN13283_c0_g1	DYW family of nucleic acid deaminases
TRINITY_DN13289_c0_g1	Unknown
TRINITY_DN13290_c0_g1	Unknown
TRINITY_DN13297_c0_g1	Belongs to the UDP-glycosyltransferase family
TRINITY_DN13308_c0_g1	Unknown
TRINITY_DN13321_c0_g1	Unknown
TRINITY_DN13327_c0_g1	Unknown
TRINITY_DN1333_c0_g1	Unknown
TRINITY_DN13336_c0_g1	Cupin-like domain
TRINITY_DN13339_c0_g1	Unknown
TRINITY_DN13341_c0_g1	Belongs to the glycosyltransferase 2 family. Plant cellulose synthase subfamily
TRINITY_DN13344_c0_g1	Unknown
TRINITY_DN13347_c0_g1	Unknown
TRINITY_DN13347_c1_g1	Unknown
TRINITY_DN13348_c0_g1	Unknown
TRINITY_DN1335_c0_g1	Unknown
TRINITY_DN13353_c0_g1	Unknown
TRINITY_DN13355_c0_g1	Unknown
TRINITY_DN13364_c0_g1	Unknown
TRINITY_DN13369_c0_g1	A Receptor for Ubiquitination Targets
TRINITY_DN13371_c0_g1	Unknown
TRINITY_DN13372_c0_g1	Unknown
TRINITY_DN13379_c0_g1	Unknown
TRINITY_DN1338_c0_g1	Transcription initiation factor TFIID subunit
TRINITY_DN13380_c0_g1	Unknown
TRINITY_DN13382_c0_g1	Protein of unknown function (DUF2921)
TRINITY_DN13385_c0_g1	Unknown
TRINITY_DN13395_c0_g1	Reverse transcriptase (RNA-dependent DNA polymerase)
TRINITY_DN13397_c0_g1	Heat shock protein
TRINITY_DN13402_c0_g1	Microtubule-associated protein
TRINITY_DN13407_c0_g1	disease resistance
TRINITY_DN1341_c0_g1	Unknown
TRINITY_DN13414_c0_g1	Alpha/beta hydrolase family
TRINITY_DN13415_c0_g1	Unknown
TRINITY_DN13418_c0_g1	Transferase family
TRINITY_DN13422_c0_g1	Unknown
TRINITY_DN13425_c0_g1	Leucine rich repeat
TRINITY_DN13426_c0_g1	May be involved in modulation of pathogen defense and leaf cell death
TRINITY_DN13428_c0_g1	Unknown
TRINITY_DN13430_c0_g1	Farnesoic acid 0-methyl transferase
TRINITY_DN13432_c0_g1	Nuclear pore membrane glycoprotein
TRINITY_DN13436_c0_g1	Unknown
TRINITY_DN13437_c0_g1	Unknown
TRINITY_DN13437_c0_g2	Unknown
TRINITY_DN13443_c0_g1	Unknown
TRINITY_DN13449_c0_g1	Annexin repeats
TRINITY_DN1345_c0_g1	Exostosin family
TRINITY_DN13450_c0_g1	Unknown
TRINITY_DN13455_c0_g1	Chloride channel protein
TRINITY_DN13456_c0_g1
TRINITY_DN13459_c0_g1	Unknown
TRINITY_DN13466_c0_g1	Unknown
TRINITY_DN1347_c1_g1	regulation of response to stimulus
TRINITY_DN13470_c0_g1	Unknown
TRINITY_DN13475_c0_g1	Unknown
TRINITY_DN13480_c0_g1	Belongs to the cytochrome P450 family
TRINITY_DN13481_c0_g1	Unknown
TRINITY_DN13485_c0_g1	Involved in the synthesis of glucuronoxylan hemicellulose in secondary cell walls
TRINITY_DN13490_c0_g1	Unknown
TRINITY_DN13491_c0_g1	Unknown
TRINITY_DN13494_c0_g1	Unknown
TRINITY_DN13505_c0_g1	Unknown
TRINITY_DN13509_c0_g1	Repair protein Rad1/Rec1/Rad17
TRINITY_DN13510_c0_g1	Putative serine esterase (DUF676)
TRINITY_DN13513_c0_g1	Unknown
TRINITY_DN13514_c0_g1	Unknown
TRINITY_DN13514_c0_g2	Unknown
TRINITY_DN1352_c0_g1	Mid domain of argonaute
TRINITY_DN13522_c0_g1	transposition, RNA-mediated
TRINITY_DN13523_c0_g1	Unknown
TRINITY_DN13524_c0_g2	Unknown
TRINITY_DN13526_c0_g1	Unknown
TRINITY_DN13528_c0_g1	Transcription factor that specifically binds AT-rich DNA sequences related to the nuclear matrix attachment regions (MARs)
TRINITY_DN13529_c0_g1	Unknown
TRINITY_DN13531_c0_g1	Protein kinase domain
TRINITY_DN13539_c0_g1	Belongs to the ubiquitin-conjugating enzyme family
TRINITY_DN1354_c0_g1	Unknown
TRINITY_DN13540_c0_g1	Belongs to the glycosyl hydrolase 17 family
TRINITY_DN13540_c0_g2	Belongs to the glycosyl hydrolase 17 family
TRINITY_DN13541_c0_g1	Unknown
TRINITY_DN13542_c0_g1	Belongs to the GRAS family
TRINITY_DN13549_c0_g1	Unknown
TRINITY_DN13551_c0_g1	Unknown
TRINITY_DN13557_c0_g1	Unknown
TRINITY_DN13559_c0_g1	Hydrolyzes acetyl esters in homogalacturonan regions of pectin. In type I primary cell wall, galacturonic acid residues of pectin can be acetylated at the O-2 and O-3 positions. Decreasing the degree of acetylation of pectin gels in vitro alters their physical properties
TRINITY_DN13561_c0_g1	Armadillo/beta-catenin-like repeat
TRINITY_DN13562_c0_g1	Unknown
TRINITY_DN13569_c0_g1	Unknown
TRINITY_DN1357_c0_g1	Unknown
TRINITY_DN13575_c0_g1	atfip1 v ,atfips5,fip1 v ,fips5
TRINITY_DN13579_c0_g1	Unknown
TRINITY_DN13580_c0_g1	Unknown
TRINITY_DN13583_c0_g1	Unknown
TRINITY_DN13584_c0_g1	Reverse transcriptase (RNA-dependent DNA polymerase)
TRINITY_DN13584_c0_g2	Unknown
TRINITY_DN13587_c0_g1	mitogen-activated protein kinase
TRINITY_DN13596_c0_g1	Unknown
TRINITY_DN13599_c0_g1	Myb-like DNA-binding domain
TRINITY_DN136_c0_g1	Unknown
TRINITY_DN1360_c0_g1	Unknown
TRINITY_DN13600_c0_g1	Unknown
TRINITY_DN13606_c0_g1	Unknown
TRINITY_DN1361_c0_g1	Unknown
TRINITY_DN13611_c0_g1	Unknown
TRINITY_DN13613_c0_g1	Unknown
TRINITY_DN13614_c0_g1	belongs to the protein kinase superfamily
TRINITY_DN13615_c0_g1	Legume lectin domain
TRINITY_DN13621_c0_g1	Unknown
TRINITY_DN13628_c0_g1
TRINITY_DN1363_c0_g1	Unknown
TRINITY_DN13630_c0_g1	RING-H2 zinc finger domain
TRINITY_DN13631_c0_g2	UDP-glucoronosyl and UDP-glucosyl transferase
TRINITY_DN13633_c0_g1	Unknown
TRINITY_DN13636_c0_g1	Usually encoded in the trnK tRNA gene intron. Probably assists in splicing its own and other chloroplast group II introns
TRINITY_DN13637_c0_g1	helix loop helix domain
TRINITY_DN13641_c0_g1	Unknown
TRINITY_DN13642_c0_g1	Unknown
TRINITY_DN13646_c0_g1	Unknown
TRINITY_DN13647_c0_g1	Unknown
TRINITY_DN13651_c0_g1	Unknown
TRINITY_DN13652_c0_g1	Unknown
TRINITY_DN13655_c0_g1	Allinase
TRINITY_DN13664_c0_g1	Unknown
TRINITY_DN13665_c0_g1	Unknown
TRINITY_DN13670_c0_g2	Unknown
TRINITY_DN13671_c1_g1	Unknown
TRINITY_DN13677_c0_g1	GAG-pre-integrase domain
TRINITY_DN13678_c1_g1	The light-harvesting complex (LHC) functions as a light receptor, it captures and delivers excitation energy to photosystems with which it is closely associated
TRINITY_DN13681_c0_g1	Unknown
TRINITY_DN13688_c0_g1	Protein of unknown function (DUF563)
TRINITY_DN13689_c0_g1	Belongs to the sterol desaturase family
TRINITY_DN13690_c0_g1	Unknown
TRINITY_DN1370_c0_g1	Protein of unknown function (DUF1677)
TRINITY_DN13700_c0_g1	Unknown
TRINITY_DN13703_c0_g1	Unknown
TRINITY_DN13705_c0_g1
TRINITY_DN13708_c0_g1	Ribonuclease H protein
TRINITY_DN13710_c0_g1	Unknown
TRINITY_DN13714_c0_g1	Mitochondrial protein
TRINITY_DN13719_c0_g1	Unknown
TRINITY_DN13720_c0_g1	Unknown
TRINITY_DN13724_c0_g1	GDSL/SGNH-like Acyl-Esterase family found in Pmr5 and Cas1p
TRINITY_DN13728_c0_g1	Unknown
TRINITY_DN13729_c0_g1
TRINITY_DN13731_c0_g1	WD domain, G-beta repeat
TRINITY_DN13735_c0_g1	Unknown
TRINITY_DN13738_c0_g1	Unknown
TRINITY_DN13744_c0_g1
TRINITY_DN13745_c0_g1	Unknown
TRINITY_DN1375_c0_g1	Unknown
TRINITY_DN13761_c0_g1	Unknown
TRINITY_DN13767_c0_g1	Unknown
TRINITY_DN13781_c0_g1	Unknown
TRINITY_DN13786_c0_g1	haloacid dehalogenase-like hydrolase
TRINITY_DN13787_c0_g1
TRINITY_DN1379_c0_g1	Geranylgeranyl diphosphate reductase
TRINITY_DN13790_c0_g1	Unknown
TRINITY_DN13792_c0_g1	phytol kinase activity
TRINITY_DN13794_c0_g1	Unknown
TRINITY_DN13795_c0_g1	Unknown
TRINITY_DN13799_c0_g1	Unknown
TRINITY_DN1380_c0_g1	Unknown
TRINITY_DN13805_c0_g1	NB-ARC domain
TRINITY_DN13805_c0_g2	NB-ARC domain
TRINITY_DN13808_c0_g1	Aldo/keto reductase family
TRINITY_DN1381_c0_g1	Serine threonine-protein kinase
TRINITY_DN13811_c0_g1	Unknown
TRINITY_DN13814_c0_g1	Unknown
TRINITY_DN1382_c0_g1	Zinc finger C-x8-C-x5-C-x3-H type (and similar)
TRINITY_DN13821_c0_g1	Protein of unknown function, DUF393
TRINITY_DN13822_c0_g1	Nuclear pore complex protein
TRINITY_DN13823_c0_g1	Unknown
TRINITY_DN13827_c0_g1	XH domain
TRINITY_DN13828_c0_g1	Unknown
TRINITY_DN13828_c0_g2	Unknown
TRINITY_DN13830_c0_g1	Unknown
TRINITY_DN13831_c0_g1	eukaryotic initiation factor
TRINITY_DN13834_c0_g1	Unknown
TRINITY_DN13835_c0_g1	Unknown
TRINITY_DN1384_c0_g1	Phenylalanine ammonia-lyase
TRINITY_DN13840_c0_g1	Unknown
TRINITY_DN13841_c0_g1	Sodium:sulfate symporter transmembrane region
TRINITY_DN13843_c0_g1	SPX domain
TRINITY_DN13848_c0_g1	PPIC-type PPIASE domain
TRINITY_DN13858_c0_g1	Unknown
TRINITY_DN13861_c0_g1	DYW family of nucleic acid deaminases
TRINITY_DN13864_c0_g1
TRINITY_DN13866_c0_g1	Unknown
TRINITY_DN13867_c0_g1	RNA polymerase II transcription regulator recruiting activity
TRINITY_DN13868_c0_g1	Unknown
TRINITY_DN13869_c0_g1	Unknown
TRINITY_DN1387_c0_g1	Unknown
TRINITY_DN13876_c0_g1	Belongs to the protein kinase superfamily. Ser Thr protein kinase family
TRINITY_DN1388_c0_g1	Unknown
TRINITY_DN13882_c0_g1	DNA-binding domain
TRINITY_DN13884_c0_g1	Belongs to the protein kinase superfamily
TRINITY_DN13885_c0_g1	Unknown
TRINITY_DN13891_c0_g1	Unknown
TRINITY_DN13898_c0_g1	Unknown
TRINITY_DN139_c0_g1	Unknown
TRINITY_DN13900_c0_g1	Unknown
TRINITY_DN13908_c0_g1	Unknown
TRINITY_DN13914_c0_g1	Unknown
TRINITY_DN13916_c0_g1	Divergent PAP2 family
TRINITY_DN13917_c0_g1	Unknown
TRINITY_DN13923_c0_g1	Unknown
TRINITY_DN13927_c0_g1	Unknown
TRINITY_DN13931_c0_g1	Unknown
TRINITY_DN13932_c0_g1	Targeting protein for Xklp2 (TPX2)
TRINITY_DN13932_c0_g2	Targeting protein for Xklp2 (TPX2)
TRINITY_DN13934_c0_g1	Belongs to the glycosyltransferase 8 family
TRINITY_DN13937_c0_g1	Unknown
TRINITY_DN13941_c2_g1	Unknown
TRINITY_DN13942_c0_g1	GDSL-like Lipase/Acylhydrolase
TRINITY_DN13948_c0_g1	Unknown
TRINITY_DN13951_c0_g1	Unknown
TRINITY_DN13952_c0_g1	Tesmin/TSO1-like CXC domain
TRINITY_DN13955_c0_g2	Unknown
TRINITY_DN13957_c0_g1	Unknown
TRINITY_DN13958_c0_g1	This magnesium-dependent enzyme catalyzes the hydrolysis of ATP coupled with the transport of calcium
TRINITY_DN13959_c0_g1	Unknown
TRINITY_DN13959_c0_g2	Catalyzes xyloglucan endohydrolysis (XEH) and or endotransglycosylation (XET). Cleaves and religates xyloglucan polymers, an essential constituent of the primary cell wall, and thereby participates in cell wall construction of growing tissues
TRINITY_DN13960_c0_g1	Unknown
TRINITY_DN13966_c0_g1	Unknown
TRINITY_DN1397_c0_g2	Unknown
TRINITY_DN13973_c0_g1	Unknown
TRINITY_DN13980_c0_g1	F-box-like
TRINITY_DN13981_c0_g1	Protein of unknown function (DUF1005)
TRINITY_DN13983_c1_g1	Unknown
TRINITY_DN13985_c0_g1	Unknown
TRINITY_DN13986_c0_g1	Unknown
TRINITY_DN13986_c0_g2	Unknown
TRINITY_DN13988_c0_g1	Unknown
TRINITY_DN13989_c0_g1	RNA methyltransferase
TRINITY_DN13991_c0_g1	Type I phosphodiesterase / nucleotide pyrophosphatase
TRINITY_DN13995_c0_g1	Unknown
TRINITY_DN13997_c0_g1	Unknown
TRINITY_DN14_c0_g1	Reverse transcriptase (RNA-dependent DNA polymerase)
TRINITY_DN14001_c0_g1	Domain in histone families 1 and 5
TRINITY_DN14003_c0_g1	Polyketide cyclase / dehydrase and lipid transport
TRINITY_DN14010_c0_g1	Unknown
TRINITY_DN14014_c0_g1	Unknown
TRINITY_DN14016_c0_g1	gene silencing by RNA
TRINITY_DN14017_c0_g1	Unknown
TRINITY_DN14024_c0_g1	RING-H2 zinc finger domain
TRINITY_DN14033_c0_g1	TPL-binding domain in jasmonate signalling
TRINITY_DN14034_c0_g1	RNA recognition motif
TRINITY_DN14035_c0_g1	Unknown
TRINITY_DN14036_c0_g1	Unknown
TRINITY_DN14036_c0_g2	Unknown
TRINITY_DN14038_c0_g1	MFS/sugar transport protein
TRINITY_DN1404_c0_g1	Tripeptidyl-peptidase
TRINITY_DN14040_c0_g1	Unknown
TRINITY_DN14043_c0_g1	Unknown
TRINITY_DN14044_c0_g1	Unknown
TRINITY_DN14047_c0_g1	Unknown
TRINITY_DN14050_c0_g1	Unknown
TRINITY_DN14052_c0_g1	Unknown
TRINITY_DN14055_c0_g2	OPT oligopeptide transporter protein
TRINITY_DN14057_c0_g1	Unknown
TRINITY_DN14058_c0_g1	Chloroplastic group IIA intron splicing facilitator CRS1, chloroplastic
TRINITY_DN14074_c0_g1	Helix-loop-helix DNA-binding domain
TRINITY_DN14080_c0_g1	Unknown
TRINITY_DN14081_c0_g1	Unknown
TRINITY_DN14085_c0_g1	Unknown
TRINITY_DN14087_c0_g1	Belongs to the BI1 family
TRINITY_DN1409_c0_g1	Unknown
TRINITY_DN14090_c1_g1	Belongs to the protein kinase superfamily. Ser Thr protein kinase family
TRINITY_DN14092_c0_g1	Unknown
TRINITY_DN14093_c0_g1	DnaJ C terminal domain
TRINITY_DN14096_c0_g1	Unknown
TRINITY_DN14098_c0_g1	Serine aminopeptidase, S33
TRINITY_DN14112_c0_g1
TRINITY_DN14114_c0_g1	Unknown
TRINITY_DN14120_c0_g1	Unknown
TRINITY_DN14121_c0_g1	Plant lipoxygenase may be involved in a number of diverse aspects of plant physiology including growth and development, pest resistance, and senescence or responses to wounding
TRINITY_DN14126_c0_g1	Unknown
TRINITY_DN14130_c0_g1	Unknown
TRINITY_DN14133_c0_g1	Unknown
TRINITY_DN14134_c0_g1	Unknown
TRINITY_DN14136_c0_g1	Unknown
TRINITY_DN14145_c0_g1	F-box FBD LRR-repeat protein At4g03220
TRINITY_DN14148_c0_g1	Component of the exocyst complex involved in the docking of exocytic vesicles with fusion sites on the plasma membrane
TRINITY_DN14152_c0_g1	Unknown
TRINITY_DN14152_c0_g2	Unknown
TRINITY_DN1416_c0_g1	Pyridoxal-dependent decarboxylase conserved domain
TRINITY_DN14166_c0_g1	Hydrophobic seed protein
TRINITY_DN14169_c0_g1	Unknown
TRINITY_DN1417_c0_g1	Unknown
TRINITY_DN14171_c0_g1	Unknown
TRINITY_DN14177_c0_g1	Coiled-coil regions of plant-specific actin-binding protein
TRINITY_DN14180_c0_g1	Unknown
TRINITY_DN14182_c0_g1	Geranylgeranyl diphosphate reductase
TRINITY_DN14188_c0_g1	Unknown
TRINITY_DN14188_c1_g1	Unknown
TRINITY_DN14194_c0_g1	Unknown
TRINITY_DN14197_c0_g1	Unknown
TRINITY_DN14201_c0_g2	Unknown
TRINITY_DN14203_c0_g1	Tetratricopeptide repeat
TRINITY_DN14205_c0_g1	Sugar (and other) transporter
TRINITY_DN14208_c0_g1	Transcriptional repressor, ovate
TRINITY_DN14209_c0_g1	Protein of unknown function (DUF561)
TRINITY_DN1421_c0_g1	Auxin response factors (ARFs) are transcriptional factors that bind specifically to the DNA sequence 5'-TGTCTC-3' found in the auxin-responsive promoter elements (AuxREs)
TRINITY_DN14211_c0_g1	DNA binding domain
TRINITY_DN14214_c0_g1	Unknown
TRINITY_DN14218_c0_g1	Possibly involved in carbohydrate binding
TRINITY_DN14223_c0_g1	Unknown
TRINITY_DN14225_c0_g1	Unknown
TRINITY_DN14231_c0_g1	Unknown
TRINITY_DN14236_c0_g1	Unknown
TRINITY_DN14240_c0_g2	Unknown
TRINITY_DN14244_c0_g1	E3 ubiquitin- protein ligase
TRINITY_DN14245_c0_g1	Phosphoesterase family
TRINITY_DN14249_c0_g1
TRINITY_DN14250_c0_g1	Tetratricopeptide repeat
TRINITY_DN14253_c0_g1	Unknown
TRINITY_DN14258_c0_g1	RNA recognition motif. (a.k.a. RRM, RBD, or RNP domain)
TRINITY_DN1426_c0_g1	E3 SUMO-protein ligase
TRINITY_DN14263_c0_g1	Unknown
TRINITY_DN14269_c0_g1	Unknown
TRINITY_DN14270_c0_g1	Unknown
TRINITY_DN14273_c0_g1	Unknown
TRINITY_DN14276_c0_g1	Unknown
TRINITY_DN14277_c0_g1	Unknown
TRINITY_DN14279_c0_g1	Unknown
TRINITY_DN14280_c0_g1	Unknown
TRINITY_DN14284_c0_g1	ATP-NAD kinase
TRINITY_DN14284_c0_g2	ATP-NAD kinase
TRINITY_DN14286_c0_g1	Unknown
TRINITY_DN14288_c0_g1	Unknown
TRINITY_DN1429_c0_g1	Unknown
TRINITY_DN14296_c0_g1	Unknown
TRINITY_DN14298_c0_g1
TRINITY_DN14298_c1_g1
TRINITY_DN14300_c1_g1	Unknown
TRINITY_DN14303_c0_g1	Protein of unknown function (DUF630)
TRINITY_DN14303_c1_g1	Protein of unknown function (DUF630)
TRINITY_DN14307_c0_g1	zinc-finger of the FCS-type, C2-C2
TRINITY_DN1431_c0_g1	transposition, RNA-mediated
TRINITY_DN14310_c0_g1	Unknown
TRINITY_DN14313_c0_g1	POT family
TRINITY_DN14319_c0_g1	Unknown
TRINITY_DN14326_c0_g1	Annexin repeats
TRINITY_DN14328_c0_g1
TRINITY_DN1433_c0_g1	Unknown
TRINITY_DN14337_c0_g1
TRINITY_DN14343_c0_g1	Unknown
TRINITY_DN14343_c0_g2	Unknown
TRINITY_DN14344_c0_g1	Unknown
TRINITY_DN14345_c0_g1	Phenylalanine ammonia-lyase
TRINITY_DN14348_c0_g1	Protein kinase domain
TRINITY_DN14349_c0_g1	Unknown
TRINITY_DN14354_c0_g1	exonuclease activity
TRINITY_DN14355_c0_g1	Unknown
TRINITY_DN14357_c0_g2	Unknown
TRINITY_DN14358_c0_g1	Unknown
TRINITY_DN14361_c0_g1	Cotton fibre expressed protein
TRINITY_DN14362_c0_g1	Vacuolar protein sorting-associated protein 51 homolog
TRINITY_DN14362_c0_g3	Vacuolar protein sorting-associated protein 51 homolog
TRINITY_DN14364_c0_g1	source UniProtKB
TRINITY_DN14369_c0_g1	Unknown
TRINITY_DN14374_c0_g1	SWIRM domain
TRINITY_DN1438_c0_g1	Unknown
TRINITY_DN14380_c0_g1	tify domain
TRINITY_DN14381_c0_g1	transposition, RNA-mediated
TRINITY_DN14386_c0_g1	Unknown
TRINITY_DN14387_c0_g1	Helix-loop-helix DNA-binding domain
TRINITY_DN14388_c0_g1	Pentatricopeptide repeat domain
TRINITY_DN14389_c0_g1	PHD - plant homeodomain finger protein
TRINITY_DN14391_c0_g1	DNA-binding domain
TRINITY_DN14399_c0_g1	The light-harvesting complex (LHC) functions as a light receptor, it captures and delivers excitation energy to photosystems with which it is closely associated
TRINITY_DN14405_c0_g1	Unknown
TRINITY_DN14406_c0_g1	Belongs to the iron ascorbate-dependent oxidoreductase family
TRINITY_DN14407_c0_g1	Unknown
TRINITY_DN14412_c0_g1	Unknown
TRINITY_DN14414_c0_g1	Belongs to the class I fructose-bisphosphate aldolase family
TRINITY_DN14415_c0_g1	Unknown
TRINITY_DN1442_c0_g1	Unknown
TRINITY_DN14421_c0_g1	Unknown
TRINITY_DN14429_c0_g1	Unknown
TRINITY_DN14433_c0_g1	Belongs to the peptidase A1 family
TRINITY_DN14434_c0_g1	Unknown
TRINITY_DN14438_c0_g1	Unknown
TRINITY_DN14440_c0_g1	source UniProtKB
TRINITY_DN14441_c0_g1	The light-harvesting complex (LHC) functions as a light receptor, it captures and delivers excitation energy to photosystems with which it is closely associated
TRINITY_DN14446_c0_g1	Unknown
[truncated: 44,700 more rows]
[truncated: 1 more columns]
